# Supplementary material for: Characterization of Chemosensory Responses on the Labellum of the Malaria Vector Mosquito, Anopheles coluzzii
Source: Sci Rep. 2018 Apr 4;8:5656. doi: 10.1038/s41598-018-23987-y (PMC5884837; doi:10.1038/s41598-018-23987-y)
Supplement: Supplementary file 1 — Transcript abundances in An. coluzzii labella, expressed as Fragments per Kilobase per Million (FPKM). [file 41598_2018_23987_MOESM1_ESM.xlsx]

## Sheet: labellum_RNAseq_071216.txt
						Female labellum large sample		Female labellum small sample		Male labellum large sample		Male labellum small sample
VectorBase Transcript ID	locus	length (bp)	ENA/Genbank ID	EntrezGene	chemosensory	FPKM		FPKM		FPKM		FPKM
AGAP004114-RA	2R:50166366-50167678	1161	EGK97020.1	1274076	Gr1	0.316766		3.61012		0.464661		0
AGAP009804-RA	3R:43670897-43672235	1164	EAA13892.5	1279565	Gr10	3.53779		8.59376		2.88424		11.3059
AGAP009803-RA	3R:43668909-43670281	1191	EAA43611.1	1279564	Gr11	3.47866		11.1998		1.4164		0
AGAP009802-RA	3R:43667303-43668635	1179	EAA43610.3	1279563	Gr12	2.5448		4.33793		4.06851		0
AGAP002635-RA	2R:24811172-24812610	1257	EAA08118.5	1273278	Gr13	2.824		0		0		0
AGAP002635-RB	2R:24811172-24812610	1197	EAA08118.5	1273278	Gr13	2.78321		11.1181		6.09732		5.94865
AGAP006399-RA	2L:31086201-31089848	1332	EAA11334.4	1277196	Gr14	5.91723		3.09815		4.25009		15.7124
AGAP003253-RA	2R:34483755-34485232	1344	EAU75995.2	4577142	Gr15	117.516		162.558		90.7295		192.886
AGAP003254-RA	2R:34486990-34488701	1254	EAA14637.5	1279754	Gr16	0.309245		0		0.110311		0
AGAP003255-RA	2R:34490488-34492051	1233	EAA14630.4	1279751	Gr17	126.498		248.439		146.893		266.517
AGAP003256-RA	2R:34492400-34494203	1302	EAA14649.4	1279750	Gr18	27.9496		22.6777		26.8973		35.924
AGAP003258-RA	2R:34498847-34500524	1258	EAA14644	1279744	Gr19	5.17856		2.84005		5.38929		19.4275
AGAP002275-RA	2R:18508123-18509881	1323	EAA07514.5	1273652	Gr2	2.91764		0		2.67069		4.25399
AGAP003259-RA	2R:34500538-34502354	1347	EAA43450.2	1279745	Gr20	0		0		0		0
AGAP003259-RB	2R:34500538-34502354	1320	EAA14668.4	1279741	Gr20	0		0		0		0
AGAP003260-RA	2R:34504195-34505954	1317	EAA09633.5	1275005	Gr21	41.7859		29.8979		25.3511		30.6574
AGAP009999-RA	3R:47434850-47436782	1404	EAA13390.5	1278605	Gr22	0.201463		0		0.145097		0
AGAP003098-RA	2R:32427075-32428504	1359	EAA08409.5	1273833	Gr23	0.298065		0		0.122718		0
AGAP001915-RA	2R:12028578-12030120	1347	EGK97437.1	1281168	Gr24	0		0		0.446275		0
AGAP004727-RA	2L:2812212-2814510	1290	EAA09725.4	1275115	Gr25	3.53411		2.83269		10.344		28.7543
AGAP006717-RA	2L:37150359-37152373	1338	EDO64745.1	1270136	Gr26	2.95942		0		1.64918		5.41093
AGAP006716-RA	2L:37148676-37150060	1224	EDO64745.1	1270136	Gr27	0.13169		0		0.507538		0
AGAP006713-RA	2L:37135751-37137714	1749	EAA04727	1270140	Gr28	0		0		0		0
AGAP006713-RB	2L:37132997-37137714	1377	EAA04280.4	1270139	Gr28	8.52247		3.9073		7.06422		7.05058
AGAP006874-RA	2L:39308976-39310512	1248	EAA04004.4	1269998	Gr29	4.37258		3.47419		3.29994		5.29874
AGAP009858-RA	3R:44359441-44360705	1125	N/A	1279614	Gr3	7.62496		18.3951		3.88804		6.07848
AGAP006875-RA	2L:39310744-39312218	1269	EAA04005.4	1269997	Gr30	2.73214		10.0345		1.95758		6.78856
AGAP006876-RA	2L:39312569-39314187	1251	EAU77665.2	4576308	Gr31	13.7209		13.8771		12.7128		13.4367
AGAP006877-RA	2L:39314563-39318160	1251	EAA04033.4	1269995	Gr32	4.19811		1.97308		3.16013		12.4839
AGAP006877-RB	2L:39316010-39318160	1251	EAA04065.4	1269994	Gr32	2.76312		7.78578		1.72251		7.38863
AGAP010195-RA	3R:50417384-50418789	1332	EAU76810.2	N/A	Gr33	5.35281		16.607		2.33888		6.65427
AGAP006450-RA	2L:32255762-32257210	1290	EDO63956.1	5667047	Gr34	0		0		0.112392		0
AGAP011915-RA	3L:34950514-34951938	1356	EAA00189.4	1280353	Gr35	0		0		0.0654361		0
AGAP001123-RA	2R:449456-450730	1215	EAA01007.4	1282033	Gr36	1.01849		1.06519		1.21501		0
AGAP001117-RA	2R:377329-384172	1260	EAA43261.1	1282043	Gr37	0		0		0.0582166		0
AGAP001117-RB	2R:378506-384172	1230	EAA43260.1	1282042	Gr37	0		0		0.0668087		0
AGAP001117-RC	2R:379178-384172	1242	EDO63295.2	5667713	Gr37	0		0		0.041105		0
AGAP001117-RD	2R:380205-384172	1218	EAA43259.2	1282041	Gr37	0		0		0.0303664		0
AGAP001117-RE	2R:380977-384172	1242	EAA43258.1	1282040	Gr37	0		0		0.0796566		0
AGAP001117-RF	2R:382020-384172	1242	EAA01036.3	1282039	Gr37	0.415909		0		0.0546871		0
AGAP001114-RA	2R:346603-349600	1194	EAA43262.3	1282046	Gr38	0		0		0.0439285		0
AGAP001119-RA	2R:439781-441270	1233	EAA00989.5	1282038	Gr39	0.561179		0		0.500984		0
AGAP009857-RA	3R:44357872-44359258	1188	EAA13785.4	1279614	Gr4	6.46003		1.99834		2.9106		11.7791
AGAP001120-RA	2R:443777-445150	1182	EAU75744.2	4577388	Gr40	0.159435		6.73372		0.301494		0
AGAP001122-RA	2R:446997-448433	1179	EAA00960.5	1282034	Gr41	0.815613		2.63939		0.623713		0
AGAP001115-RA	2R:355691-357770	1311	EAA43264.3	1282046	Gr42	0		0		0.060122		0
AGAP005047-RA	2L:8795157-8796975	1263	EAA09460.4	1274878	Gr43	7.65202		9.91649		6.53503		6.77547
AGAP009256-RA	3R:29972929-29982290	1152	EAA14367.3	1278949	Gr44	0		0		0.0751902		0
AGAP009256-RB	3R:29972929-29978323	1236	EAL39120.1	3292006	Gr44	0.0878557		0		0.0355552		0
AGAP009256-RC	3R:29972929-29976859	1215	EAA14406.4	1278951	Gr44	0		0		0.0361936		0
AGAP009256-RD	3R:29972929-29975700	1149	EAA14571.4	1278924	Gr44	0		0		0.0441744		0
AGAP009256-RE	3R:29972929-29974519	1194	EAA14576.4	1278925	Gr44	0		0		0		0
AGAP007757-RA	3R:315136-316697	1370	EAA12403.3	1277953	Gr45	0		0		0.0274622		0
AGAP007756-RA	3R:307778-314239	1341	EAL39676.2	3291628	Gr46	0		0		0.192008		0
AGAP005514-RA	2L:16537982-16539929	1485	N/A	1276340	Gr47	0		0		0.101064		0
AGAP001170-RA	2R:688811-690230	1206	EAA01540.2	1281986	Gr48	4.59728		2.0203		6.88344		4.60065
AGAP001169-RA	2R:685936-688437	1209	EAA00988.3	1281990	Gr49	6.10257		22.2093		11.2337		4.19927
AGAP001169-RB	2R:685936-687460	1194	EDO63289.2	5667646	Gr49	2.61518		5.60334		3.00808		5.40615
AGAP009853-RA	3R:44349123-44350492	1173	EAA13801.3	1279610	Gr5	0.382589		6.45872		1.0322		2.48015
AGAP001171-RA	2R:690555-691912	1143	EAA01520.2	1281985	Gr50	6.85241		2.1737		3.91308		9.89401
AGAP001172-RA	2R:692035-693422	1167	EAA01060.4	1281984	Gr51	7.84343		19.945		9.34171		13.4495
AGAP001173-RA	2R:693611-694975	1158	EAL38643.4	3290432	Gr52	21.9522		31.7162		13.3047		8.43141
AGAP002633-RA	2R:24694664-24698605	1320	EGK96805.1	1273280	Gr53	0		0		0.514914		0
AGAP004313-RA	2R:54384163-54385686	1155	EGK97171.1	1274583	Gr54	2.25844		2.57667		1.91362		4.40578
AGAP006917-RA	2L:39994247-39995592	1158	EDO64687.1	5667231	Gr55	0.67115		2.21856		0.982813		0
AGAP006143-RA	2L:27137738-27145481	1074	EAA11514.4	1276956	Gr56	0.25605		0		0.389087		0
AGAP006143-RB	2L:27137738-27144445	1113	EAA10851.4	1276957	Gr56	0		0		0.343274		0
AGAP006143-RC	2L:27137738-27143405	1125	EAL40054.3	3290147	Gr56	0		0		0.0787332		0
AGAP006143-RD	2L:27137738-27142291	1155	EAA10838.4	1276959	Gr56	0		0		0.070087		0
AGAP006143-RE	2L:27137738-27141048	1122	EAA10808.4	1276960	Gr56	0.0558048		0		0		0
AGAP006143-RF	2L:27137738-27139089	1098	EAL40056.3	1276961	Gr56	0.225335		3.49289		0.221625		0
AGAP004716-RA	2L:2624120-2627818	1365	EDO64042.1	1275124	Gr57	0		0		0		0
AGAP001125-RA	2R:453143-454505	1230	EAA00990.2	1282031	Gr58	0.726822		2.19748		1.18447		2.68891
AGAP001137-RA	2R:567439-568742	1167	EAA01008.3	1282020	Gr59	2.0287		0		1.73642		1.22163
AGAP009854-RA	3R:44351053-44352437	1185	EAA13807.4	1279611	Gr6	1.15054		7.5443		1.23707		4.26442
AGAP001121-RA	2R:445366-446801	1215	EAA01442.4	1282036	Gr60	0.086623		0		0.283513		0
AGAP009855-RA	3R:44354418-44356471	1260	EAA13822.4	1279612	Gr7	12.2681		30.1742		16.2098		33.0067
AGAP009856-RA	3R:44356454-44357680	1104	EAA14156.2	1279613	Gr8	17.2324		35.691		17.1116		20.7954
AGAP009805-RA	3R:43676454-43697706	1194	EAA13855.4	1279566	Gr9	0		0		0		0
AGAP009805-RB	3R:43676454-43696361	1218	EAA43613.3	1279567	Gr9	0		0		0		0
AGAP009805-RC	3R:43676454-43695100	2107	N/A	1279567	Gr9	0		0		0		0
AGAP009805-RD	3R:43676454-43693935	1212	N/A	1279567	Gr9	0.705484		3.01005		0		2.34472
AGAP009805-RE	3R:43676454-43692623	1200	N/A	1279567	Gr9	0		0		0		0
AGAP009805-RF	3R:43676454-43691341	1191	N/A	1279567	Gr9	0		1.39456		1.33735		0
AGAP009805-RG	3R:43676454-43689891	1200	N/A	1279567	Gr9	0		0		0		0
AGAP009805-RH	3R:43676454-43688722	1218	N/A	1279567	Gr9	0		0		0		0
AGAP009805-RI	3R:43676454-43685602	2109	N/A	1279567	Gr9	0		0		0		0
AGAP009805-RJ	3R:43676454-43683740	1191	N/A	1279567	Gr9	0		0		0		0
AGAP009805-RK	3R:43676454-43682512	1167	N/A	1279567	Gr9	0		3.72048		0		0
AGAP009805-RL	3R:43676454-43680109	1191	N/A	1279567	Gr9	0		0		0		0
AGAP009805-RM	3R:43676454-43678918	1188	EAU76124.1	4578120	Gr9	0		0		0		0
AGAP000140-RA	X:2149576-2152575	2001	EAA06777.4	1272127	Ir100a	7.09916		4.44689		3.19235		17.6175
AGAP000293-RA	X:5199637-5204597	2100	EDO64349.2	5666773	Ir100h	0.916991		0		3.80267		0
AGAP004475-RA	2R:56750409-56751832	1353	EAA10555.6	1275938	Ir100i	0.752177		3.76055		1.43968		0
AGAP013425-RA	2R:42015345-42017474	2022	N/A	N/A	Ir101	1.11594		0		1.28282		4.42778
AGAP005677-RA	2L:18651359-18653050	1656	EAA11941.4	1276505	Ir133	0.538869		0		1.1336		0
AGAP005678-RA	2L:18657550-18659242	1692	EAA11549.4	1276506	Ir134	0.344792		2.15452		0.630787		0
AGAP005679-RA	2L:18662280-18663999	1719	EAA09733.4	4576377	Ir135	1.92031		0		0.520803		0
AGAP006440-RA	2L:31959224-31960962	1738	EAA10771.4	1277235	Ir136	0		0		0.0336136		0
AGAP006691-RA	2L:36737098-36738805	1707	EDO64752.1	5667126	Ir139	0		0		0		0
AGAP013242-RA	2R:16645149-16647020	1803	N/A	N/A	Ir140.1	0.0990359		0		0.101271		0
AGAP013436-RA	2R:16642267-16643951	1584	#N/A	N/A	Ir140.2	0		0		0.10139		0
AGAP013473-RA	2R:31461059-31463898	924			Ir141	0		0		0		0
AGAP006407-RA	2L:31563234-31564566	1332	EDO63939.1	5667139	Ir142	0		0		0.203365		0
AGAP008511-RA	3R:11468381-11471590	2928	EAA43344.2	1279801	Ir21a	0		0		0.348794		0
AGAP010272-RA	3R:51917006-51920704	2838	EAA05833.4	1271338	Ir25a	79.4852		65.1149		42.9067		95.6882
AGAP009014-RA	3R:23550354-23553041	1920	EDO64389.1	5668299	Ir31a	0		0		0.387658		0
AGAP004021-RA	2R:47922056-47924752	2337	EAU76952.2	4577359	Ir40a	0		0		0.0198315		0
AGAP002904-RA	2R:29130385-29133257	1914	EGK96688.1	3290714	Ir41a	112.579		194.244		139.257		160.063
AGAP008759-RA	3R:17137046-17139240	1932	EAA14726.3	1280042	Ir41b	1.60099		0		1.89956		5.31242
AGAP012951-RA	2R:39202959-39205176	1992	EGK97132.1	11175962	Ir41c	0.074834		0		0.338464		0
AGAP003531-RA	2R:39207748-39210030	1971	EAA08904.4	1274271	Ir41n	0.245226		0		0.112218		0
AGAP004432-RA	2R:55960057-55962321	1944	EAA09030.5	1274699	Ir41t.1	2.87726		0		3.22457		8.27187
AGAP012969-RA	2R:55988208-55990472	1944	EGK96523.1	11175970	Ir41t.2	7.46201		9.79833		7.96715		10.4801
AGAP011943-RA	3L:35436384-35438454	2070	EAA00192.3	1280331	Ir60a	0		0		0.229891		0
AGAP004923-RA	2L:6087141-6107636	2901	EDO64060.1	1274744	Ir64a	1.18062		0.849977		1.1603		1.16564
AGAP007951-RA	3R:3275938-3278326	2388	N/A	N/A	Ir68a	0.113458		0		0.00907745		0
AGAP004969-RA	2L:7301300-7303528	1932	EAA09436.4	1274770	Ir75d	0.412314		0		0.329117		0
AGAP013085-RA	2R:10846333-10848560	1728	EGK96730.1	11175911	Ir75g	0.732421		1.98532		1.54907		1.44121
AGAP001811-RA	2R:10851282-10853577	1923	EAA01423.6	1281286	Ir75h.1	0		0		0		0
AGAP001812-RA	2R:10855567-10857858	1923	EDO63225.2	5667789	Ir75h.2	0		0		0.0223203		0
AGAP007498-RA	2L:46923248-46925420	2028	EDO63622.1	5668275	Ir75k	2.16161		0		3.87976		2.58086
AGAP005466-RA	2L:15949820-15951369	1359	EAA13197.5	1276292	Ir75l	0		0		0		0
AGAP005466-RB	2L:15949820-15952169	2010	EAA04822.6	1276294	Ir75l	0		0		0		0
AGAP011968-RA	3L:35687052-35692351	1707	CAO85592.1	1280304	Ir76b	700.52		459.693		463.186		919.906
AGAP013154-RA	X:12751183-12753181	1998	EAU77427.1	4577960	Ir7h.1	6.88189		0		2.26028		4.43719
AGAP013363-RA	2R:26793375-26795314	1863	N/A	N/A	Ir7i	6.55212		2.03946		5.3375		12.9132
AGAP000714-RA	X:12757894-12760135	2157	EAA06880.5	1272310	Ir7n	12.2472		11.2413		4.00087		17.1286
AGAP013409-RA	X:12762563-12764534	1971	N/A	N/A	Ir7s	151.634		345.041		96.6356		222.823
AGAP002763-RA	2R:26797735-26799713	1905	EAA07749	1273138	Ir7t	54.7391		40.6462		37.3002		78.8716
AGAP013285-RA	2R:26795524-26797440	1839	N/A	N/A	Ir7u	15.5794		9.56784		7.36824		6.06779
AGAP013416-RA	2R:26799940-26801942	1938	N/A	N/A	Ir7w	190.246		264.786		180.805		368.764
AGAP013520-RA	X:12767185-12769135	1950			Ir7x	21.7755		16.5876		7.8335		32.5696
AGAP013172-RA	X:12771473-12773517	1956	EGK96200.1	11175789	Ir7y	13.9383		55.2051		8.02776		26.7633
AGAP010411-RA	3L:2867391-2870450	2811	EAA43656.3	1278878	Ir8a	0.0663704		0		0.441612		0.497531
AGAP000256-RA	X:4900443-4905540	2631	EAA06694.5	4576056	Ir93a	1.3695		0		0.436257		0.84226
AGAP003309-RA	2R:35643034-35644609	1022	EAA07285.4	5667732	Obp1	25.0773		7.43733		39.7719		215.958
AGAP003309-RB	2R:35643034-35643839	539	EAU77141.2	4576972	Obp1	0		0		0		0
AGAP001189-RA	2R:1034138-1169444	486	N/A	1281971	Obp10	1229.5		642.301		906.112		0
AGAP001189-RB	2R:1168745-1169444	497	N/A	1281970	Obp10	1087.38		2048.61		847.051		2203.51
AGAP002025-RA	2R:14069094-14069749	655	EAA01051.5	1281044	Obp11	1.3213		0		1.33232		0
AGAP002188-RA	2R:17328043-17328912	869	EAA03700.5	1269327	Obp12	0		0		0.14229		0
AGAP002189-RA	2R:17331870-17332553	683	EAA03705.3	1269326	Obp13	0		0		0		0
AGAP002905-RA	2R:29134156-29134861	629	EAU77058.3	4577309	Obp14	30194.5		45062.3		15946.7		39516.1
AGAP003307-RA	2R:35436489-35436969	444	EGK96616.1	1272758	Obp15	0		0		0		0
AGAP003307-RB	2R:35436448-35436969	426	EGK96616.1	1272758	Obp15	0.56682		10.2215		0.195118		0
AGAP012319-RA	3L:40171314-40172237	531	EDO64840.1	5668390	Obp18	3.57956		20.7405		4.64388		8.86891
AGAP004433-RA	2R:55987078-55987846	414	EGK97199.1	1274700	Obp19	15.3173		0		30.4795		66.7118
AGAP003306-RA	2R:35434050-35434604	474	EAU77140.2	4576978	Obp2	0.976545		0		4.94851		0
AGAP005208-RA	2L:12288237-12289440	686	EDO63648.1	5667102	Obp20	0.670519		0		0.598199		3.77298
AGAP008398-RA	3R:10317254-10317835	411	EAA10162.4	1275558	Obp21	1.28754		0		2.03118		0
AGAP010409-RA	3L:2853086-2853645	435	EAA13728.4	1278880	Obp22	2.78251		0		2.93227		75.561
AGAP012318-RA	3L:40168851-40169329	396	N/A	N/A	Obp23	106.685		165.334		236.963		136.636
AGAP012320-RA	3L:40209433-40210326	757	EAL42200.3	1268433	Obp25	1042.63		1042.91		871.135		1040.14
AGAP012321-RA	3L:40213815-40214477	579	EAL42160.2	3292501	Obp26	3058.05		909.498		358.359		81.1083
AGAP012323-RA	3L:40218225-40218764	405	EAL42262.1	3292561	Obp27	0		0		0		0
AGAP012323-RB	3L:40218225-40218764	363	EAL42184.2	3292511	Obp27	3.48378		0		0.612514		0
AGAP012325-RA	3L:40221010-40221620	532	EAA01834.2	1268716	Obp28	3.28448		0		1.48829		13.7223
AGAP012331-RA	3L:40708382-40709402	531	EAU77977.1	4397840	Obp29	0		0		0		0
AGAP001409-RA	2R:4210576-4212097	1088	EAA01075.4	1281759	Obp3	2.44047		2.24941		6.60985		44.8988
AGAP001409-RB	2R:4210576-4212097	1269	EAA01075.4	1281759	Obp3	0		0		0		0
AGAP011647-RA	3L:30753688-30754558	870	EAA00338.3	1280585	Obp30	0		0		0.837299		0
AGAP010649-RA	3L:7968500-7969835	942	EAA03854.4	1269441	Obp31	0		0		0.0606375		0
AGAP000638-RA	X:11413678-11414777	963	EAA45028.1	1272426	Obp32	0.152656		0		0		0
AGAP000640-RA	X:11416805-11417810	1005	EAA45029.4	1272448	Obp33	0.284098		0		0.0448322		0
AGAP000641-RA	X:11419446-11420382	936	EAL41101.2	3289721	Obp34	0		0		0		0
AGAP000642-RA	X:11422725-11423559	834	EAL41102.2	3289723	Obp35	0		0		0		0
AGAP000643-RA	X:11426181-11427015	834	EAA06934.4	1272424	Obp36	0		0		0		0
AGAP000644-RA	X:11428744-11429680	936	EAL41105.1	3289725	Obp37	0		0		0		0
AGAP000580-RA	X:10205843-10206981	1011	EDO64312.2	3289715	Obp38	0		0		0.324577		0
AGAP002190-RA	2R:17333034-17333892	858	EAU77738.3	4577427	Obp39	0		0		0.171403		0
AGAP010489-RA	3L:4997900-4998953	732	EAA05449	5668390	Obp4	53.0954		98.965		61.7268		221.085
AGAP002191-RA	2R:17334178-17335132	954	EAA03724.4	4577423	Obp40	0		0		0.137008		0
AGAP005182-RA	2L:11685184-11686024	840	EAA11817.4	1276028	Obp41	0		0		0.104491		0
AGAP009065-RA	3R:25310797-25311664	867	EAA45278.1	1271299	Obp42	0		0		0		0
AGAP009402-RA	3R:32225166-32226168	1002	EAU76036.1	4578019	Obp43	0.42555		0		3.16097		0
AGAP010648-RA	3L:7964186-7965356	984	EAA03853.4	1269442	Obp44	0		0		0		0
AGAP010650-RA	3L:7970286-7971357	1071	EAA03855.3	1269440	Obp45	0		0		0.321052		0
AGAP007289-RB	2L:45014418-45015087	600	EDO64545.1	1269684	Obp46	1.21064		0		2.2539		0
AGAP007287-RA	2L:45011202-45012023	687	EAA04471.3	1269687	Obp47	8.95083		22.3684		6.58692		11.706
AGAP007286-RA	2L:45008927-45009814	750	EDO64547.1	5667103	Obp48	27140.6		37146.7		20780		40577.6
AGAP006075-RA	2L:26103214-26103894	540	EAA10772.1	1276892	Obp49	7.76604		6.40698		10.2711		0
AGAP009629-RA	3R:37321106-37322204	798	EDO63443.1	5668093	Obp5	4.09007		0		4.83146		30.3721
AGAP006076-RA	2L:26104147-26104931	501	EAA11575.3	1276893	Obp50	886.212		899.009		2168.96		980.21
AGAP006077-RA	2L:26129406-26130091	612	EAA11127.2	1276894	Obp51	0		0		0		0
AGAP006077-RB	2L:26129376-26130091	567	EAL40032.3	3290130	Obp51	554.74		371.601		731.582		837.079
AGAP006078-RA	2L:26130284-26131425	513	EAA11585.5	1276895	Obp52	4.83047		20.9367		17.9102		23.6321
AGAP006079-RA	2L:26131725-26132453	531	EAA11577.5	1276897	Obp53	0		0		26.2999		0
AGAP006079-RB	2L:26131617-26132453	516	EAA10770.4	1276898	Obp53	22.1602		0		30.6294		0
AGAP006080-RA	2L:26133005-26133968	655	EAA11580.3	1276899	Obp54	7108.99		3755.26		5119.85		6691.85
AGAP006081-RA	2L:26134274-26135119	471	EAA11588.1	1276900	Obp55	47.4102		81.0016		124.864		62.5515
AGAP011367-RA	3L:22025829-22026752	784	EAA00751.3	1280854	Obp56	158.903		503.892		332.046		281.698
AGAP011368-RA	3L:22028531-22029370	762	EDO63350.1	5667972	Obp57	50917		55417.2		38004.6		60022.2
AGAP003530-RA	2R:39200904-39201673	533	EAA08778.5	1274270	Obp6	0		0		0.798736		0
AGAP006760-RA	2L:37923143-37923831	468	EAA04338.5	1270107	Obp62	2.61683		19.2567		0.614565		7.28336
AGAP007281-RA	2L:44998233-44999054	597	EAA04380.2	1269692	Obp63	0		0		0		0
AGAP007282-RA	2L:44999449-45000275	615	EAA03983.5	1269691	Obp64	0		0		0		0
AGAP002556-RA	2R:22787888-22792798	660	EDO64227.2	5667405	Obp66	12.9078		0		8.13863		144.757
AGAP012322-RA	3L:40217380-40217853	408	EAU77955.1	4397822	Obp67	1.72529		0		0.853494		0
AGAP012324-RA	3L:40219630-40220284	429	EAA02912.4	1268536	Obp68	0		0		0		0
AGAP006368-RA	2L:30543242-30547869	1049	EDO63925.1	5667172	Obp69	0.431547		0		0.119507		0
AGAP001556-RA	2R:6152012-6154470	878	EGK97533.1	1281602	Obp7	5.38113		4.0337		3.99362		16.023
AGAP007283-RA	2L:45000528-45001413	639	EAA03971.3	1269690	Obp70	0		0		0		0
AGAP006074-RA	2L:26101763-26135649	861	EAA11586.4	1276890	Obp71	148.48		297.51		99.813		224.655
AGAP000279-RA	X:5036743-5037431	531	EAA45127.3	1271979	Obp8	0		0		0		0
AGAP000278-RA	X:5035247-5036100	773	EAA06501.2	1271980	Obp9	0		67.3177		59.5709		15.3606
AGAP009640-RA	3R:37461871-37463578	1254	EDO63445.1	5668088	Or1	0		0		0.0248168		0
AGAP009520-RA	3R:35206071-35207685	1128	EAA14419.4	1279286	Or10	0.483876		0		0.372831		0
AGAP011631-RA	3L:30452734-30454242	1279	EAA00341.4	1280599	Or11	0		0		0.540038		1.69439
AGAP009396-RA	3R:32041892-32043328	1167	EAA14182.4	1279151	Or13	16.5465		7.74188		11.9503		26.2094
AGAP009408-RA	3R:32329770-32331315	1230	EAU76041.1	4578342	Or14	1.56257		0		1.74569		0
AGAP009398-RA	3R:32045683-32047114	1164	EAA14209.4	1279152	Or15	59.0931		96.5039		57.1312		120.073
AGAP009394-RA	3R:32038178-32039618	1158	EAL39185.1	3292056	Or16	3.05359		0		2.33676		3.12654
AGAP009395-RA	3R:32040038-32041469	1164	EAA14228.3	1279150	Or17	7.6823		3.2361		6.48299		8.00007
AGAP009410-RA	3R:32334340-32335846	1188	N/A	1279163	Or18	4.28889		5.29618		6.27572		5.97875
AGAP009519-RA	3R:35175415-35178788	1137	EAA14417.2	1279285	Or2	0		0		0.155361		0
AGAP009411-RA	3R:32336310-32337725	1197	EAA14518.5	1279164	Or20	12.163		10.5894		12.6185		41.8139
AGAP009413-RA	3R:32355035-32356421	1188	EDO63421.1	5668118	Or21	6.72187		0		6.30928		16.3694
AGAP008114-RA	3R:5847008-5848464	1167	EAA12499.4	1277578	Or22	0		0		0.242992		0
AGAP007797-RA	3R:1086849-1088386	1200	EAA12355.3	1277907	Or23	0.0853312		0		0.0302183		0
AGAP010507-RA	3L:5238442-5239942	1197	EAA05572.4	1271054	Or24	0.106983		0		0.160512		0
AGAP003054-RA	2R:31522618-31523876	1104	EAA08453.5	1273780	Or25	0.221594		2.35792		2.52832		0
AGAP004354-RA	2R:55001914-55003375	1203	EGK97184.1	3291020	Or26	0.182728		0		0.335818		0
AGAP004355-RA	2R:55005816-55007288	1203	EAA09255.4	1274618	Or27	0.374406		0		0.24558		0
AGAP002722-RA	2R:26239865-26241686	1197	EAA07870.5	1273190	Or28	0.0732207		0		0.341683		0
AGAP009111-RA	3R:25747231-25748570	1155	EAA03635.4	1269237	Or29	29.2457		30.0086		36.3183		53.8129
AGAP011469-RA	3L:24985271-24986843	1227	EAA09409.4	5667996	Or3	2.45314		4.57859		3.53778		1.68037
AGAP009391-RA	3R:32031702-32033093	1131	EAA14229.2	1279147	Or30	0		0		0.664331		0
AGAP004974-RA	2L:7438706-7440066	1119	EAA09412.4	1274776	Or31	0		0		0		0
AGAP004951-RA	2L:7150385-7151754	1155	EDO64075.1	1274760	Or32	0		0		0		0
AGAP005760-RA	2L:20326883-20328593	1194	EAA11914.4	1276592	Or33	0		0		0.423733		0
AGAP002125-RA	2R:16083004-16084485	1214	EAL42038.4	3290570	Or34	0		0		0		0
AGAP004971-RA	2L:7331916-7333303	1131	EAA09529.1	1274773	Or35	0		0		0.337707		0
AGAP001012-RA	X:19361658-19362964	1221	EAA04888.5	1270509	Or36	0		0		0.129117		0
AGAP002126-RA	2R:16085948-16087379	1182	EAA45539.5	1269389	Or37	0		0		0		0
AGAP002640-RA	2R:24857473-24859095	1224	EGK96802.1	1273272	Or38	0		0		0.0693081		0
AGAP002639-RA	2R:24850238-24851846	1227	EAU77101.3	1273272	Or39	0.27809		0		0.577789		0
AGAP011468-RA	3L:24983209-24984527	1194	EAL40492.2	1280750	Or4	20.3631		69.1589		25.1916		36.3776
AGAP002558-RA	2R:22823982-22825656	1365	EAA08067.5	1273369	Or40	0		0		0		0
AGAP000226-RA	X:4258022-4259409	1146	EAA45138.1	1272040	Or41	0		11.0083		0		0
AGAP004278-RA	2R:53743101-53744526	1164	EAA09234.6	1274545	Or42	0.82934		0		0.598747		0
AGAP010504-RA	3L:5124948-5126370	1161	EAA05558.3	1271058	Or43	0		0		0.301		0
AGAP010505-RA	3L:5133257-5134698	1161	EAA05497.3	1271056	Or44	0		0		0.404147		0
AGAP003053-RA	2R:31518961-31520179	1152	CAO85017.1	1273779	Or45	0		0		0		0
AGAP009392-RA	3R:32033306-32034744	1164	EAA14212.2	1279148	Or46	0		6.41556		0.365863		0
AGAP009393-RA	3R:32036387-32037837	1164	EAA14208.5	1279149	Or47	0.715133		0		0.997474		2.37491
AGAP006666-RA	2L:36460339-36461765	1194	EAA04011.3	1270179	Or48	0		0		1.84152		5.2237
AGAP006667-RA	2L:36462174-36463687	1215	EAA04030.5	1270178	Or49	0		0		1.19987		0
AGAP011467-RA	3L:24981410-24982903	1170	EAA09386.5	1280753	Or5	73.7668		100.01		82.9585		149.486
AGAP009412-RA	3R:32338770-32354233	1194	EAA14515.5	1279165	Or50	2.1107		0		0.661536		6.47642
AGAP009412-RB	3R:32338770-32340185	1194	EDO63420.1	5668117	Or50	0		0		2.24539		0
AGAP009409-RA	3R:32332495-32333988	1194	EAA14501.5	1279162	Or51	0.977987		1.48505		1.80578		0
AGAP000230-RA	X:4332623-4333931	1161	EAA45137.1	1272036	Or52	0		0		1.5029		0
AGAP009390-RA	3R:32030014-32031375	1155	EAA13808	1279146	Or53	7.16991		2.59445		4.54688		20.8326
AGAP011813-RA	3L:33701575-33703082	1215	EAA00603.4	1280427	Or54	0.218839		0		2.28596		0
AGAP009397-RA	3R:32043803-32045269	1119	EAU76033.2	4578025	Or55	18.8638		2.1401		20.0654		33.5594
AGAP004356-RA	2R:55011287-55013113	1203	EAA09221.4	1274619	Or56	2.14132		3.45852		1.24647		0
AGAP004357-RA	2R:55021018-55023096	1203	EAU76869.3	4577454	Or57	1.99741		0		1.61079		4.88323
AGAP004067-RA	2R:49427239-49428511	1212	EAA08541.4	1274000	Or58	0.302748		0		0.154039		0
AGAP002995-RA	2R:30725211-30726626	1248	EGK96648.1	1272904	Or59	0		0		0		0
AGAP006167-RA	2L:27479713-27481679	1212	EDO63866.1	5666865	Or6	89.0139		52.3341		75.8943		70.3112
AGAP011979-RA	3L:35814700-35816121	1278	EAA00712.3	1280296	Or60	0.0925199		0		0.207342		0
AGAP011991-RA	3L:35936166-35937569	1260	N/A	4578503	Or61	0		0		0.345753		0
AGAP011978-RA	3L:35792479-35793875	1251	EAA00530.3	1280297	Or62	0.12864		0		0.163897		0
AGAP011989-RA	3L:35923243-35924671	1239	EAA09812.2	1275199	Or63	0		0		0.0987758		1.5662
AGAP011990-RA	3L:35934432-35935859	1257	EAU76421.2	4578508	Or64	0.135401		0		0.177931		0
AGAP008894-RA	3R:20491806-20494352	1299	EAL39075.2	1280184	Or65	0		0		0.0292302		0
AGAP003310-RA	2R:35654019-35655382	1182	EDO64257.1	5667573	Or66	0		0		0		0
AGAP009704-RA	3R:39202523-39204005	1173	EAA14268.3	1279480	Or68	0		0		0.11903		0
AGAP009705-RA	3R:39205245-39206741	1173	EAA14591.4	1279481	Or69	0		0		0.0701362		0
AGAP009706-RA	3R:39216657-39218135	1161	N/A	1279482	Or70	0		0		0		0
AGAP009707-RA	3R:39220351-39223844	1161	EAU76092.1	4578051	Or71	0		0		0.0373819		0
AGAP009718-RA	3R:40308331-40314866	1167	EAA43596.1	1279496	Or72	0		0		0.0402881		0
AGAP009719-RA	3R:40344256-40347645	1167	EAA13967.2	1279497	Or73	0		0		0.0431755		0
AGAP009720-RA	3R:40915984-40919120	1161	EAA13780.4	1279498	Or74	0		0		0.0398204		0
AGAP002045-RA	2R:14483174-14484547	1236	EGK97389.1	1281338	Or75	0		0		0		0
AGAP002046-RA	2R:14488895-14490269	1236	EGK97389.1	1281338	Or76	0		0		0		0
AGAP002044-RA	2R:14476577-14477808	1155	EGK97389.1	1281338	Or77	0.264873		0		0.124305		0
AGAP001912-RA	2R:12012989-12014364	1200	EAA01136.5	1281172	Or8	0.151201		0		0		0
AGAP005495-RA	2L:16208397-16210303	1251	EDO63705.1	5667366	Or80	0		0		0.157135		0
AGAP008333-RA	3R:9238617-9240411	1281	EAA10142.4	1275499	Or9	0.0568107		0		0		0
AGAP002560-RA	2R:22849254-22858650	1434	EAA07632.5	1273368	Orco (Or7)	480.364		475.195		305.228		804.887
AGAP000002-RA	X:581-16387	3558	EAA06758.5	4576126		36.3638		47.4297		24.9564		25.3192
AGAP000005-RA	X:32381-38843	1834	EAA06432.5	1272270		51.568		42.929		124.699		55.7413
AGAP000007-RA	X:83816-88773	4472	EAA06433.3	1272269		55.8272		37.7203		56.0021		52.7822
AGAP000008-RA	X:90141-94903	2393	EAA06434.5	1272268		46.1015		44.8497		30.1176		35.3329
AGAP000009-RA	X:97669-114021	4227	EAA06458.6	1272267		45.5458		71.5867		50.9801		39.5116
AGAP000009-RB	X:97669-114021	3741	EGK96549.1	1272267		35.9662		75.9561		33.9036		54.4979
AGAP000009-RC	X:97669-114021	4032	EGK96550.1	1272267		30.1864		0		16.1902		16.7374
AGAP000010-RA	X:120772-123499	1547	EAA06461.5	1272266		20.1045		31.5516		18.897		38.257
AGAP000011-RA	X:127703-134756	2123	EAA06463.3	1272265		9.51545		9.6671		2.39689		1.68971
AGAP000012-RA	X:146180-147744	1486	EAA06615.3	1272264		13.1363		7.52817		7.26818		7.9769
AGAP000013-RA	X:152262-163951	2047	EAA06464.5	1272262		6.91817		7.45658		7.59963		4.92968
AGAP000014-RA	X:154423-155289	735	EAA06465.5	1272263		2.38011		0		7.79189		18.3019
AGAP000015-RA	X:192290-201940	7674	EAL41314.4	1272261		13.2765		9.34625		12.5103		12.9051
AGAP000017-RA	X:212900-233685	11453	EAA06488.5	1272258		6.64631		6.12193		12.9958		3.931
AGAP000018-RA	X:245975-251810	3402	EAA06493.5	1272257		5.51685		0		3.17301		0
AGAP000019-RA	X:284189-288873	4002	EAL41313.4	3289597		0.662012		0.965605		6.68191		1.13486
AGAP000020-RA	X:290993-299270	6450	EAL41312.4	3289598		8.88161		5.62032		6.49715		3.93998
AGAP000021-RA	X:314466-315701	1071	EAU77360.3	1272255		92.4429		139.679		74.3442		123.717
AGAP000022-RA	X:309045-313230	2502	EAA06497.4	1272256		129.306		178.493		91.4369		128.435
AGAP000023-RA	X:320063-323468	1790	EAA06499.3	1272254		21.7619		24.5178		60.4915		37.2912
AGAP000025-RA	X:331474-336252	4220	EAA06158.3	1272252		10.5627		19.2637		6.00849		7.41328
AGAP000028-RA	X:357390-364560	3051	EAA06500.3	1272250		9.72082		4.24533		86.5906		3.52065
AGAP000029-RA	X:379161-393442	12366	EAA06516.6	1272249		18.8024		10.1119		29.5949		8.58471
AGAP000032-RA	X:408840-425073	4730	EAA06518.5	1272247		16.9465		7.66573		37.2428		11.1509
AGAP000033-RA	X:432495-439671	4309	EAA06521.5	1272246		21.9907		12.1372		20.2281		6.44501
AGAP000035-RA	X:444811-452835	7584	EAU77354.3	1272244		24.4305		34.7067		18.9273		16.212
AGAP000037-RA	X:461136-472416	6189	N/A	1272241		0		0		1.64196		0
AGAP000038-RA	X:481139-483518	1868	N/A	1272239		0		4.04201		0.889897		0
AGAP000039-RA	X:494370-496532	1832	EAU77351.2	4576034		0		3.69159		0.301472		0
AGAP000040-RA	X:503318-510089	2247	EAA06367.3	1272237		0.40398		0		4.55514		0
AGAP000041-RA	X:512137-517675	1569	EAL41307.3	3289599		11.8325		22.7589		17.4948		11.3408
AGAP000042-RA	X:528362-534266	5598	EAL41306.4	3289600		39.2479		17.2208		47.49		5.47414
AGAP000043-RA	X:610530-615856	4140	EAA06538.6	1272234		11.3605		4.96718		20.4565		7.26194
AGAP000044-RA	X:626265-628342	1869	EAA06539.4	1272231		127.137		128.043		73.7022		131.868
AGAP000046-RA	X:740683-744542	1668	EAA45174.5	1272229		1.40434		0		18.6362		0
AGAP000047-RA	X:752556-754633	1502	EAA06220.4	1272228		0		0		4.49143		0
AGAP000048-RA	X:779761-787862	5942	EDO64364.2	5666808		13.2624		6.7385		10.9127		14.8525
AGAP000049-RA	X:803641-810496	3048	EAA06131.5	1272226		84.0865		140.36		70.5971		93.6006
AGAP000051-RA	X:838199-841171	2541	N/A	1272224		9.8733		2.28215		38.1463		9.02475
AGAP000053-RA	X:842663-844158	1428	EAA06219.2	1272223		41.871		53.8131		27.9832		62.339
AGAP000054-RA	X:850500-891167	4782	EAA06225.6	1272222		20.8244		8.56926		57.833		14.4031
AGAP000055-RA	X:894174-898770	2031	EDO64362.2	5666802		19.5572		3.08471		23.5158		21.2542
AGAP000056-RA	X:900562-904069	1815	EAA06130.5	1272221		0		0		0.159362		0
AGAP000057-RA	X:921076-922938	1656	EAA06142.5	1272219		197.158		268.308		176.375		217.951
AGAP000058-RA	X:932590-947534	8370	EDO64361.2	1272217		16.0992		7.91563		15.7503		14.6024
AGAP000061-RA	X:954968-961877	2558	EAU77345.3	4576053		35.1052		51.353		73.0543		83.3846
AGAP000061-RB	X:954968-960346	1981	EGK96543.1	4576053		0		0		0		0
AGAP000062-RA	X:965550-978390	2878	EAL41301.4	3289605		114.474		192.447		101.502		81.7108
AGAP000063-RA	X:980088-983261	1695	EAL41300.4	1272212		4.32341		0		3.65495		0
AGAP000064-RA	X:986836-1000922	6316	EAA06230.3	1272211		18.6116		11.4729		25.3895		8.10772
AGAP000065-RA	X:1013490-1025167	6828	EAA06229.5	1272209		18.6501		41.1651		26.4186		16.8918
AGAP000066-RA	X:1026071-1029625	2349	EDO64360.2	5666784		19.5143		43.4562		26.514		35.2062
AGAP000067-RA	X:1035904-1037155	1006	EAA06761.5	1272206		80.7747		115.595		88.1889		122.709
AGAP000068-RA	X:1048364-1059174	1240	EAA06760.2	1272205		65.0349		119.665		114.73		169.581
AGAP000069-RA	X:1060753-1062050	1053	EAL41298.3	3289606		0.751183		0		0.207436		0
AGAP000070-RA	X:1099947-1104999	2936	EAA06222.6	1272204		38.7792		32.3341		32.6197		21.7857
AGAP000071-RA	X:1113632-1115173	870	EAA06139.5	1272203		0		0		0		0
AGAP000072-RA	X:1120488-1121931	810	EAA06143.5	1272202		0		0		0.0406149		0
AGAP000073-RA	X:1160876-1165193	837	EAA06160.5	1272201		0		0		3.26978		0
AGAP000074-RA	X:1207397-1210353	2136	EAA06140.5	1272199		0		0		0.0770598		0
AGAP000075-RA	X:1247089-1251709	2361	EAA06228.5	1272197		14.9574		14.2147		29.5411		16.0063
AGAP000076-RA	X:1254629-1261036	4713	EAA06221.6	1272194		67.2193		49.8953		56.0848		58.8399
AGAP000078-RA	X:1264726-1266777	1773	EAA06223.5	1272193		14.1362		26.9636		9.11202		9.33823
AGAP000079-RA	X:1269002-1270433	1431	EAU77340.3	4576067		2.77657		0		3.42515		0
AGAP000080-RA	X:1308484-1325015	2739	EAU77337.2	1272191		0.207883		0		0		0
AGAP000080-RB	X:1300108-1325015	2133	EAA06632.4	1272191		0		0		0		0
AGAP000080-RC	X:1283015-1325015	2147	N/A	1272191		0.458025		0		2.2647		1.07862
AGAP000080-RD	X:1300108-1373662	2277	N/A	1272191		0		0		2.04969		0
AGAP000080-RE	X:1308484-1373662	2883	N/A	1272191		0		0		1.43338		0
AGAP000081-RA	X:1418614-1421698	2493	EAA06302.6	1272189		23.274		14.6415		15.7514		16.079
AGAP000082-RA	X:1423896-1426509	2503	EDO64359.1	5666778		46.9015		38.1029		26.0603		30.8641
AGAP000083-RA	X:1428543-1429315	669	EAA06309.3	1272187		43.3348		0		24.948		46.5733
AGAP000084-RA	X:1430004-1432624	1616	EAU77336.1	4576059		13.4617		18.7991		9.62535		13.6196
AGAP000085-RA	X:1433118-1435719	967	EAA06764.4	1272185		2.40904		26.3089		2.14478		0
AGAP000086-RA	X:1448591-1475089	853	EGK96534.1	3289609		51.405		0		78.5201		14.5131
AGAP000086-RB	X:1448591-1454861	1259	EGK96533.1	3289609		12.8508		6.98151		21.0111		2.71968
AGAP000086-RC	X:1448591-1462652	1147	EGK96534.1	3289609		5.49541		14.4746		0		0
AGAP000086-RD	X:1448591-1478833	1140	EGK96535.1	3289609		31.1387		56.9578		48.358		27.9526
AGAP000088-RA	X:1457227-1458852	1625	N/A	1272183		0.681402		0		1.39805		0
AGAP000090-RA	X:1521812-1527249	4972	EAA06314.5	1272181		14.766		11.9731		15.3688		16.0139
AGAP000091-RA	X:1532551-1534866	1355	EAA06316.6	1272180		108.63		120.943		70.9791		116.857
AGAP000092-RA	X:1537680-1539215	1237	EAA06318.5	1272179		519.282		531.615		216.024		390.693
AGAP000093-RA	X:1541990-1543412	1327	EAA06566.5	1272178		19.5747		14.796		56.7256		8.67056
AGAP000094-RA	X:1548087-1549242	1075	EAA06320.5	1272177		11.1049		76.4354		43.0919		23.3341
AGAP000095-RA	X:1550316-1558031	3188	EAA06324.4	1272176		0		0		11.3706		0
AGAP000095-RB	X:1550316-1555952	2931	EGK96530.1	1272176		71.3193		55.2136		48.8497		96.392
AGAP000096-RA	X:1565448-1566851	1247	EAA06568.2	1272175		28.9174		14.0602		20.3374		36.3049
AGAP000097-RA	X:1574719-1576305	1140	EAA06330.5	1272174		67.7808		46.5212		56.7936		41.6254
AGAP000098-RA	X:1578805-1580422	1521	EAA06332.5	1272173		19.8256		7.96991		13.0172		32.3357
AGAP000099-RA	X:1609321-1620721	2181	N/A	1272172		18.1861		7.39048		20.4836		13.374
AGAP000100-RA	X:1628899-1629785	264	EAA06755.2	1272170		12.1453		0		3.04126		0
AGAP000102-RA	X:1734440-1738258	2949	EAA06341.4	1272167		28.5705		31.3547		27.6687		23.2758
AGAP000104-RA	X:1739263-1746900	1380	EAA06218.2	1272166		135.397		198.568		68.7128		97.0949
AGAP000105-RA	X:1749255-1751758	2261	EAA06136.3	1272165		12.9986		9.7219		9.63181		9.79528
AGAP000106-RA	X:1752972-1765061	1912	EAA06342.5	1272163		19.4799		42.5058		25.6169		20.3951
AGAP000108-RA	X:1788028-1789220	1010	EAA06579.3	1272160		0.386696		0		1.17665		0
AGAP000109-RA	X:1792390-1793512	854	EAA06565.5	1272159		1346.42		1673.47		1289.02		2145.89
AGAP000110-RA	X:1793945-1794897	777	EAA06344.3	1272158		137.238		109.653		71.8388		93.9284
AGAP000111-RA	X:1796536-1797733	1121	EAL41286.1	3289615		0		0		0		0
AGAP000112-RA	X:1798380-1835932	3423	EAA06345.5	1272156		11.9534		1.49929		25.7529		2.4018
AGAP000113-RA	X:1805858-1816077	3072	EAA06129.5	1272157		0		0		1.11287		0
AGAP000113-RB	X:1805858-1816077	2367	EGK96525.1	1272157		8.02306		9.1461		3.57207		4.08193
AGAP000114-RA	X:1857409-1862000	4086	EAA06573.6	1272153		3.24246		1.99309		4.9317		0
AGAP000116-RA	X:1919637-1924926	1815	EAA06554.5	1272151		24.3635		81.173		17.3531		10.078
AGAP000117-RA	X:1929370-1935351	1700	EAA06354.4	1272150		18.6757		25.3448		10.021		13.5816
AGAP000118-RA	X:1937073-1938427	1170	EAA06356.4	1272149		51.1344		70.5768		38.3263		75.5802
AGAP000119-RA	X:1941491-1942726	1052	EAA06358.4	1272148		31.5377		16.9992		22.5283		30.3927
AGAP000120-RA	X:1944204-1945422	1084	EAA06370.2	1272147		101.761		71.8605		60.0091		76.7237
AGAP000121-RA	X:1966955-1969598	2586	EAA06373.5	1272145		1.5767		11.3421		4.82009		0
AGAP000123-RA	X:2001188-2014165	2961	EAA45160.5	3289618		0		0		1.12987		0
AGAP000124-RA	X:2018688-2026485	4251	EAL41282.4	3289620		7.03998		1.49424		4.97202		5.20069
AGAP000126-RA	X:2031551-2037633	5350	EAA06545.5	5666754		23.8076		23.0968		17.1144		16.7398
AGAP000127-RA	X:2039137-2040570	1065	EAA06383.4	1272142		37.2675		26.7973		35.8411		27.6936
AGAP000128-RA	X:2057360-2061212	2538	EAA06762.5	1272140		1.289		0		1.26974		1.14541
AGAP000129-RA	X:2065515-2073304	3507	EAA06384.5	1272139		5.75892		14.8858		8.91609		13.5687
AGAP000130-RA	X:2070305-2072944	2496	EAU77323.3	4576098		0.292372		0		0.669202		0
AGAP000131-RA	X:2078636-2083702	3458	EAA06386.5	1272138		38.1749		42.192		27.4104		53.6865
AGAP000132-RA	X:2083768-2084444	583	EAA06135.2	1272137		107.896		136.769		87.0059		165.796
AGAP000133-RA	X:2090479-2091343	694	EAA45158.3	1272135		0		0		0		0
AGAP000134-RA	X:2095443-2097377	1767	EAA06133.3	1272134		0		0		0.0517354		0
AGAP000135-RA	X:2099318-2100015	468	EAA45157.4	1272133		0.674497		0		0.3346		0
AGAP000136-RA	X:2101774-2106316	4020	EAA06388.5	1272132		27.6511		20.0496		14.7995		19.6813
AGAP000137-RA	X:2108014-2110819	2025	EAA06394.5	1272131		0.103328		2.74451		4.09163		0
AGAP000138-RA	X:2120271-2139554	1668	EAA06397.4	1272129		0.777263		0		0		3.75874
AGAP000138-RB	X:2120271-2139554	1668	EAL41278.3	1272129		0		0		1.92035		0
AGAP000139-RA	X:2144312-2149187	3486	EAA06413.5	1272128		8.55497		7.17158		3.18008		6.76362
AGAP000141-RA	X:2158495-2166394	7046	EAA06414.5	1272126		23.2766		22.374		15.8784		16.4823
AGAP000142-RA	X:2170813-2177965	3492	EAA06543.6	1272124		18.3198		10.279		18.859		17.5393
AGAP000143-RA	X:2180445-2185660	3142	EAA06418.5	1272123		3.149		1.90594		11.2936		4.13531
AGAP000144-RA	X:2190073-2193837	1134	EAA06419.5	1272122		4.55019		0		7.08971		2.90728
AGAP000145-RA	X:2217659-2233001	1441	EAA06420.3	1272120		29.6531		4.34265		38.5745		19.6376
AGAP000146-RA	X:2310788-2318278	3294	EAA06692.5	1272117		15.9888		23.2793		57.8968		16.0085
AGAP000147-RA	X:2331924-2334904	2203	EAA06457.5	1272116		7.83084		4.37138		6.19354		8.59397
AGAP000149-RA	X:2338746-2346372	4543	EAA06455.6	1272115		16.0358		19.4225		18.098		15.2083
AGAP000150-RA	X:2405457-2406119	662	EAA06422.2	1272113		10.9267		0		7.10703		0
AGAP000151-RA	X:2454822-2455534	645	EAA06747.2	1272112		3.03443		0		0.206545		0
AGAP000152-RA	X:2455824-2456455	567	EAA06722.3	1272111		0.241797		0		0.522456		0
AGAP000153-RA	X:2466315-2477593	5841	EAA06514.5	1272110		14.9016		15.4686		11.8072		6.9127
AGAP000154-RA	X:2485051-2486869	1751	EAA06440.4	1272108		0.654524		0		0.725241		0
AGAP000155-RA	X:2489227-2490404	957	EAA06442.4	1272107		16.6663		47.9225		20.796		17.9309
AGAP000156-RA	X:2734409-2735472	957	EAA06708.4	1272105		3.39233		0		3.76911		0
AGAP000158-RA	X:2773937-2777011	1281	EAA06444.3	1272104		26.8313		15.3094		15.8773		13.2305
AGAP000159-RA	X:2780429-2816494	3047	EAA06447.6	1272103		15.9156		18.0929		24.6646		6.39245
AGAP000160-RA	X:2807351-2809033	849	EAL41273.4	1271637		1.02604		0		1.46487		0
AGAP000161-RA	X:2822717-2830085	3177	EAA06496.5	1272102		17.2263		9.57717		17.9869		13.0709
AGAP000162-RA	X:2832352-2836376	2064	EAA06492.5	1272101		14.0049		15.0153		9.45059		9.61679
AGAP000163-RA	X:2843995-2846441	648	EAA45151.1	1272100		1230.42		989.696		1002.64		1067.25
AGAP000164-RA	X:2848250-2849270	861	EAA06723.5	1272099		7.20017		3.52829		3.77255		6.73791
AGAP000165-RA	X:2849320-2851042	690	EAL41270.1	1272098		1097.76		1552.43		827.647		1483.1
AGAP000166-RA	X:2853226-2855005	804	EAA06697.5	1272097		1.42017		20.1263		2.48771		0
AGAP000167-RA	X:2865739-2870153	2478	EAA06471.5	1272096		214.067		270.143		195.345		235.716
AGAP000168-RA	X:2892773-2895064	1878	EAA06544.5	1272095		13.5769		0		9.95454		10.3515
AGAP000169-RA	X:2897435-2902836	4059	EAA06209.5	1272094		8.79019		20.5271		3.43983		5.35182
AGAP000170-RA	X:2904990-2906114	965	EAA06474.3	1272093		241.949		157.942		362.288		351.821
AGAP000171-RA	X:2912515-2922177	5604	EAA06476.5	1272092		26.1876		18.6036		13.5081		7.37763
AGAP000172-RA	X:2926569-2927601	874	EAA06478.5	1272091		44.8857		36.345		35.8836		35.9083
AGAP000173-RA	X:2938444-2941344	1441	EAA45149.5	1272090		63.173		116.614		45.7862		90.2908
AGAP000175-RA	X:2943797-2950913	2378	EAA06485.4	4576169		39.5571		3.97297		40.7034		16.5181
AGAP000176-RA	X:2965383-2966557	1029	EAA06217.4	1272087		12.7743		28.7784		14.6063		13.4245
AGAP000177-RA	X:2980077-2981108	744	EAL41269.2	3289629		1.40092		0		0.0643046		0
AGAP000178-RA	X:2987078-2991906	4139	EAA06480.5	1272086		50.437		32.9745		31.2317		34.0585
AGAP000179-RA	X:2992903-2995080	1910	EGK96515.1	1272085		5.77885		26.256		3.16474		29.2932
AGAP000179-RB	X:2992903-2997011	2038	EGK96515.1	1272085		0		0		3.73238		0
AGAP000179-RC	X:2992903-2996858	2362	EGK96515.1	1272085		4.82575		0		2.09353		0
AGAP000180-RA	X:3000115-3001857	1502	EAA06482.5	1272084		30.8362		15.7133		14.877		21.2218
AGAP000181-RA	X:3003899-3005691	1712	EAA06378.5	1272083		0		0		0.120702		0
AGAP000182-RA	X:3006197-3008379	1643	EAA06717.2	1272082		16.9336		45.0793		9.18153		5.21429
AGAP000183-RA	X:3009410-3010662	788	EAA06206.4	1272081		3.18322		11.3366		1.63733		0
AGAP000184-RA	X:3012697-3021784	2761	EAA06403.6	1272080		100.956		33.2736		150.596		121.475
AGAP000184-RB	X:3012697-3021784	2764	EGK96513.1	1272080		0		0		0		0
AGAP000185-RA	X:3032329-3041573	2130	EAA06512.5	1272079		3.47108		4.96961		10.5507		2.75172
AGAP000186-RA	X:3059626-3060339	648	EDO64355.2	5666736		0		0		0		0
AGAP000187-RA	X:3062180-3067403	2862	EAA06454.5	1272078		58.6416		61.846		35.6348		44.3388
AGAP000188-RA	X:3075421-3080156	1391	EGK96511.1	1272077		15.8237		12.7192		9.04686		22.0014
AGAP000188-RB	X:3070950-3080156	1396	EGK96511.1	1272077		14.9757		0		11.9209		16.9003
AGAP000189-RA	X:3084791-3090951	6081	EDO64354.2	5666735		19.6757		23.0014		12.5437		14.0997
AGAP000190-RA	X:3120258-3158051	1482	EAA06466.6	1272074		0		0		0.10378		0
AGAP000191-RA	X:3166680-3168140	1215	EDO64353.1	5666834		0		0		0.351376		0
AGAP000192-RA	X:3174284-3178594	1479	EAU77317.2	4576168		0		0		0.0388194		0
AGAP000193-RA	X:3181144-3184530	1647	N/A	1272071		0		0		0		0
AGAP000194-RA	X:3190902-3200783	1665	EAA06490.5	1272070		16.9099		25.1199		9.64395		16.7505
AGAP000195-RA	X:3202675-3209237	3864	EAA06404.3	1272069		17.3979		16.1801		10.7518		9.20516
AGAP000196-RA	X:3211889-3214319	2142	EAA06431.5	1272068		4.9271		4.03845		2.92216		5.71645
AGAP000198-RA	X:3235427-3258334	10842	EDO64352.2	1272067		0.810112		0.502347		1.23237		0.769591
AGAP000200-RA	X:3266604-3275243	1623	EAA06707.5	1272065		39.7611		67.6326		28.3683		44.612
AGAP000201-RA	X:3279531-3280615	840	EAA06380.4	1272064		22.8646		3.60767		15.8691		7.08546
AGAP000202-RA	X:3335580-3335905	325	EAL41259.2	3289636		96.8821		0		59.0207		78.2919
AGAP000203-RA	X:3364641-3371951	2877	EAA06336.5	1272061		4.71444		0		6.59457		6.6789
AGAP000204-RA	X:3375688-3377001	929	EAU77316.1	4576158		0.485567		4.19087		1.92567		0
AGAP000205-RA	X:3395896-3424545	6561	EAL41258.4	1272059		8.7233		4.92704		4.45549		9.24309
AGAP000205-RB	X:3410439-3424545	6878	EGK96509.1	1272059		0		0		5.75705		0
AGAP000206-RA	X:3426856-3427908	796	EAU77315.1	4576153		38.8393		109.351		104.642		85.3467
AGAP000207-RA	X:3430194-3452324	1217	EAA06343.3	1272058		25.708		10.6101		21.7555		2.48919
AGAP000207-RB	X:3430194-3452324	1486	EGK96508.1	1272058		3.56508		0		0		0
AGAP000208-RA	X:3453858-3458726	622	EAA45143.2	3289637		3.66285		0		3.65311		0
AGAP000208-RB	X:3453858-3457367	641	EAU77314.3	3289637		0		0		0		0
AGAP000209-RA	X:3463791-3475668	3207	EAA06346.4	1272056		2.74765		0		5.34286		0
AGAP000210-RA	X:3476816-3479109	1972	EAA06605.4	1272055		4.43016		13.8464		5.19464		4.33928
AGAP000211-RA	X:3480445-3482704	1942	EAA06347.4	1272054		0.994288		0		7.61028		3.00288
AGAP000213-RA	X:3485495-3486691	1055	EAA06349.1	1272053		0.257841		13.8554		9.28502		3.63146
AGAP000214-RA	X:3484492-3493483	2265	N/A	1272052		10.493		19.0256		8.83961		15.2796
AGAP000215-RA	X:3572298-3581714	1377	EAA06353.6	1272051		0		0		1.58295		0
AGAP000216-RA	X:3612277-3613944	1581	EAL41256.1	3289638		0		0		0		0
AGAP000217-RA	X:3631407-3638938	2571	EAA06355.4	1272050		0.882465		2.85456		3.6813		0
AGAP000218-RA	X:4002086-4006005	2655	EAA06357.5	1272049		1.16303		2.41171		2.72192		0
AGAP000219-RA	X:4082193-4088133	1623	EAA06369.4	1272048		7.46189		7.76715		10.7818		13.531
AGAP000220-RA	X:4089325-4094219	2231	EAA06371.4	1272047		31.7966		64.3772		23.043		30.1881
AGAP000222-RA	X:4133150-4161767	15181	EAA06636.6	5666821		2.56458		2.22261		0		1.88265
AGAP000222-RB	X:4133150-4163649	15028	EGK96507.1	5666821		1.88533		0		7.81081		0.999805
AGAP000223-RA	X:4169108-4176611	3042	EAA06598.5	1272042		4.84158		3.84946		4.74943		7.59363
AGAP000225-RA	X:4180963-4238447	2154	EAA06389.5	1272041		0.125791		0		0.691509		1.62625
AGAP000228-RA	X:4270080-4327087	2001	EAA06724.5	4576125		6.68983		0		8.31892		3.69194
AGAP000232-RA	X:4345317-4352646	3849	EAA06393.5	1272034		4.15828		3.14394		6.11189		5.38829
AGAP000233-RA	X:4379329-4384049	3003	EAA06396.5	1272031		8.15347		10.3012		8.32761		8.89478
AGAP000234-RA	X:4388903-4408998	2429	EAA06699.5	1272029		25.9144		20.7223		22.3383		8.82897
AGAP000235-RA	X:4414894-4430025	2379	EGK96503.1	1272027		3.64373		4.93483		7.32662		0
AGAP000235-RB	X:4414917-4430025	2145	EGK96503.1	1272027		21.4517		8.05169		16.1451		33.925
AGAP000235-RC	X:4414894-4430025	2409	EGK96503.1	1272027		0		0		0		0
AGAP000236-RA	X:4453517-4458868	2669	EAL41251.4	1272025		19.0513		20.7712		20.0682		0
AGAP000236-RB	X:4442940-4458868	4289	EGK96500.1	1272025		4.03849		0		9.54394		2.85083
AGAP000236-RC	X:4451053-4458868	2739	EGK96501.1	1272025		0		0		22.5978		13.8894
AGAP000237-RA	X:4469804-4475405	942	EAL41250.4	3289643		12.8806		9.40453		24.55		7.02178
AGAP000238-RA	X:4494265-4496105	1665	EAA06730.5	1272023		160.851		93.4109		174.48		74.949
AGAP000239-RA	X:4504111-4505751	1509	EAA06409.5	1272022		1.17602		8.74851		1.09408		13.4014
AGAP000240-RA	X:4507890-4509554	1509	EAA06411.5	1272021		17.8348		26.8892		11.826		22.3643
AGAP000241-RA	X:4510138-4520051	2046	EAA06412.4	1272020		57.3466		43.3148		95.8948		49.1113
AGAP000242-RA	X:4521865-4522934	900	EAA06415.2	1272019		18.6203		9.36194		5.42857		17.418
AGAP000243-RA	X:4524426-4528482	2275	EAA06416.5	1272018		23.955		47.0754		40.3852		0
AGAP000243-RB	X:4524426-4528482	2380	EGK96499.1	1272018		7.39639		0		7.3813		26.6558
AGAP000244-RA	X:4551073-4552449	1302	EAU77308.1	4576003		0.580313		0		0.65829		0
AGAP000245-RA	X:4561818-4565900	1009	EAA06202.4	1272016		19.6556		16.2749		31.4203		19.3427
AGAP000246-RA	X:4567667-4569131	1296	EAA06617.4	1272015		70.1748		53.6965		22.3586		40.4652
AGAP000247-RA	X:4570337-4584392	2013	EGK96498.1	1272013		13.6529		40.391		16.9989		13.6337
AGAP000247-RB	X:4570337-4586224	898	EGK96498.1	1272013		0		0		0		8.99828
AGAP000248-RA	X:4572838-4574704	1803	EAA06421.6	1272014		33.7772		65.9129		25.6177		20.9756
AGAP000249-RA	X:4593068-4595917	1907	EAA06435.4	1272011		37.579		66.8482		22.2699		49.8688
AGAP000250-RA	X:4598046-4599803	1484	EAU77306.3	4576029		28.7143		12.496		17.0708		41.8559
AGAP000251-RA	X:4601135-4604672	2578	EAA06436.5	1272009		5.48636		1.63444		6.4849		3.57678
AGAP000252-RA	X:4606869-4609898	2876	EAA06437.5	1272008		51.5701		58.5515		42.9883		51.3522
AGAP000253-RA	X:4609807-4611233	1340	EAA06438.6	1272007		22.9429		20.3139		27.9457		33.551
AGAP000254-RA	X:4773427-4792432	1839	EAA06439.5	1272004		0		0		23.6159		0
AGAP000254-RB	X:4773427-4792432	1839	EGK96496.1	1272004		0.744758		2.58285		0		0
AGAP000255-RA	X:4818588-4894449	3389	EAA06750.6	1272003		9.52466		0		18.4284		4.65749
AGAP000255-RB	X:4818588-4864577	3529	EAA06750.6	1272003		0		0		0		0
AGAP000255-RC	X:4818588-4871565	3487	EAA06750.6	1272003		0		0		0		0
AGAP000255-RD	X:4818588-4839375	3104	EGK96494.1	1272003		6.28028		6.75639		58.279		4.40307
AGAP000255-RE	X:4818588-4864577	3613	EGK96495.1	1272003		0		0		0		0
AGAP000258-RA	X:4908860-4910385	1425	EAA06443.5	1271998		29.3018		12.9619		29.662		21.2865
AGAP000260-RA	X:4916102-4917787	419	EAA06745.6	1271996		659.658		1166.22		721.628		1451.1
AGAP000260-RB	X:4916175-4917787	486	EGK96488.1	1271996		66.4228		0		0		0
AGAP000260-RC	X:4916102-4917787	471	EGK96488.1	1271996		0		0		151.923		0
AGAP000260-RD	X:4916175-4917787	434	EAA06745.6	1271996		0		0		0		0
AGAP000261-RA	X:4919508-4921419	1766	EAA06445.5	1271995		69.7429		97.0389		46.4734		52.0278
AGAP000262-RA	X:4925267-4930616	2790	EAA06446.5	1271994		0		0		1.01659		0
AGAP000264-RA	X:4937231-4952623	3856	EAA06732.5	1271993		122.169		177.039		84.1509		109.653
AGAP000264-RB	X:4937231-4950666	3290	EGK96487.1	1271993		35.2304		38.4674		32.9195		33.262
AGAP000266-RA	X:4953413-4954737	1023	EAA06469.4	4576052		0		0		0		0
AGAP000267-RA	X:4953447-4957565	1422	EDO64350.2	5666783		27.5216		32.9414		18.5028		24.1702
AGAP000268-RA	X:4962166-4963111	837	EAL41246.4	3289645		8.39433		0		3.16998		5.58375
AGAP000269-RA	X:4978231-4981700	2045	EAA06470.4	1271988		13.8165		13.7777		14.6394		22.7157
AGAP000270-RA	X:4983466-4985283	1752	EAA06711.4	1271987		16.3571		12.9254		17.3747		15.9633
AGAP000271-RA	X:4986970-4991997	3554	EAL41245.4	3289647		5.27568		6.72278		12.0672		0.887279
AGAP000272-RA	X:4994392-4996244	1753	EAA06472.3	1271986		22.9484		34.0064		15.6355		18.0714
AGAP000273-RA	X:4997981-5005862	5373	EAU77300.2	4576046		28.4716		25.6675		22.4322		21.4952
AGAP000274-RA	X:5005957-5006816	789	EAA06475.5	1271984		38.7659		101.28		49.3333		44.0737
AGAP000275-RA	X:5008875-5020582	1710	EAA06477.6	1271983		43.2216		76.8034		171.359		118.404
AGAP000277-RA	X:5028369-5034922	1894	EAU77297.2	1271982		1.75934		0		1.57753		2.17778
AGAP000280-RA	X:5040237-5043715	2505	EAA06502.5	1271978		13.7794		0		7.51664		0
AGAP000280-RB	X:5040237-5042972	2429	EGK96485.1	1271978		30.1631		83.2541		25.0484		57.7562
AGAP000281-RA	X:5045650-5068835	2053	EAA06693.5	1271977		11.6074		11.7192		7.89955		12.6676
AGAP000283-RA	X:5109871-5111961	1509	EAL41244.4	3289649		72.7806		90.8071		44.7252		57.3453
AGAP000284-RA	X:5112277-5114815	1574	N/A	1271975		5.13802		5.87493		2.73981		0
AGAP000285-RA	X:5115539-5119032	1774	EAA06504.5	1271974		32.6219		22.2366		17.8132		6.74955
AGAP000286-RA	X:5120384-5123087	2284	EAU77294.3	4576068		3.64788		7.61355		2.63601		6.68295
AGAP000287-RA	X:5122418-5123598	1115	EAA06721.4	1271972		22.7792		76.7335		10.3575		0
AGAP000288-RA	X:5124881-5126231	1264	EAA06505.5	1271971		22.22		28.6572		9.51405		31.793
AGAP000289-RA	X:5127464-5128808	1276	EAA06506.5	1271970		15.2514		0		9.07024		11.6035
AGAP000290-RA	X:5130425-5139456	1600	EAA06507.5	1271969		0.408759		0		1.77454		0
AGAP000291-RA	X:5133994-5136022	1855	EAA06726.4	1271968		61.6507		109.326		26.0367		26.2461
AGAP000292-RA	X:5148797-5160081	2910	EAL41243.3	3289648		21.4526		18.3871		19.7143		10.7204
AGAP000294-RA	X:5276737-5278291	1554	EDO64348.2	5666771		2.04605		0		2.4356		0
AGAP000295-RA	X:5299611-5307784	978	EAA06210.4	1271966		10.8283		3.39401		12.1874		22.1345
AGAP000296-RA	X:5311762-5312670	824	EDO64347.2	5666772		2212.22		1958.1		1122.76		1976.13
AGAP000297-RA	X:5315566-5320730	1813	EAA06508.2	1271964		52.4203		34.3975		38.9893		52.1073
AGAP000298-RA	X:5324596-5325464	582	EAA06525.3	1271963		26.9776		103.161		33.6483		22.6518
AGAP000299-RA	X:5327169-5337482	667	EAA06167.2	1271962		150.911		198.893		137.019		49.6015
AGAP000300-RA	X:5338076-5360330	6844	N/A	1271961		52.7509		42.2892		35.6127		41.354
AGAP000301-RA	X:5346134-5352888	3288	EDO64346.2	5666770		2.69742		0		1.19646		0.851794
AGAP000303-RA	X:5365576-5371383	3228	EAA06527.5	1271960		20.2521		32.044		34.2586		5.46941
AGAP000304-RA	X:5401765-5405666	2134	EGK96484.1	1271959		78.2856		68.4304		83.041		98.0055
AGAP000304-RB	X:5402850-5405666	2287	EGK96484.1	1271959		15.0878		0		15.5209		0
AGAP000304-RC	X:5401644-5405666	2382	EGK96484.1	1271959		18.876		0		12.4676		0
AGAP000305-RA	X:5410361-5411262	901	EAU77292.3	4576076		1097.29		1032.8		682.679		977.175
AGAP000306-RA	X:5417552-5421955	704	EAA06529.3	1271957		77.2525		27.5711		77.9162		46.0772
AGAP000307-RA	X:5433338-5444836	3534	EAA06530.5	1271955		15.1356		11.8958		12.2617		9.05004
AGAP000308-RA	X:5447850-5449889	1965	EAA06362.3	1271954		72.0625		56.8357		34.3782		78.5719
AGAP000309-RA	X:5452490-5458462	2835	EAA06211.5	1271953		13.7562		35.2768		11.8688		9.58625
AGAP000310-RA	X:5468372-5469640	1182	EAA06363.6	1271952		28.3489		15.3029		18.5365		34.9289
AGAP000311-RA	X:5474525-5479640	2095	EAA06364.3	1271951		3.93069		1.05054		12.4594		10.0057
AGAP000312-RA	X:5489430-5491381	669	EAA06359.3	1271948		11.7055		0		18.8549		2.9324
AGAP000313-RA	X:5495762-5503866	2207	EAA06360.5	1271947		9.67622		14.946		49.4005		16.2261
AGAP000314-RA	X:5514036-5522791	6315	EAA06238.6	1271946		2.98849		0		6.5646		1.12338
AGAP000314-RB	X:5511708-5522791	6324	EGK96480.1	1271946		2.15639		0		6.77202		2.23732
AGAP000315-RA	X:10090323-10093280	1667	EDO64345.2	5666762		46.4816		53.9805		29.7719		26.5446
AGAP000316-RA	X:5542939-5544636	1603	EDO64344.2	5666763		10.362		5.82329		9.87676		1.81485
AGAP000317-RA	X:5610065-5616769	693	EAA06195.3	1271945		0.453514		11.1406		2.44116		0
AGAP000319-RA	X:5662878-5676527	3465	EAA06196.5	1271944		5.08873		0		10.5867		2.13851
AGAP000320-RA	X:5679569-5695844	2743	EAA06242.4	1271943		0		0		0		24.852
AGAP000320-RB	X:5679567-5695742	2556	EGK96478.1	1271943		37.9264		20.8019		34.195		0
AGAP000320-RC	X:5679567-5695844	2682	EGK96479.1	1271943		66.6071		94.8244		68.2683		72.5466
AGAP000321-RA	X:5698847-5711854	2924	EAA06232.5	1271942		0		0		0		0
AGAP000321-RB	X:5698847-5711854	2831	EGK96477.1	1271942		102.738		159.721		48.1607		136.34
AGAP000322-RA	X:5719129-5720938	1454	EAA06248.5	1271940		16.9641		16.0725		18.2125		9.81735
AGAP000323-RA	X:5721024-5732178	6159	EAU77288.3	4576102		0.139448		0		0.100461		0
AGAP000324-RA	X:5732641-5734589	1495	EAA06246.4	1271937		3.61899		16.7792		1.60937		5.21533
AGAP000325-RA	X:5743589-5746201	2106	EAA06178.5	1271935		41.4436		0		11.4825		80.0087
AGAP000325-RB	X:5743762-5746202	2273	EGK96474.1	1271935		13.964		149.896		19.5994		0
AGAP000326-RA	X:5748668-5749740	1000	EAA06250.6	1271934		60.6466		88.969		18.7471		34.3599
AGAP000327-RA	X:5751977-5755535	2094	EAA06243.4	1271932		0.817364		9.29124		9.47786		1.03695
AGAP000328-RA	X:5759811-5767276	1745	EAA06185.4	1271931		13.9605		0		11.5356		3.28321
AGAP000329-RA	X:5774400-5780662	2133	EAA06247.3	1271929		2.77656		0		2.86848		0
AGAP000330-RA	X:5784282-5786645	1398	EAA06208.6	1271928		18.8292		6.98308		13.7147		15.5268
AGAP000331-RA	X:5789781-5813837	14137	EAA06237.5	1271927		208.411		103.929		154.057		76.4065
AGAP000332-RA	X:5846883-5855444	6520	EAA06173.6	4576097		20.0413		17.1841		19.7278		21.6293
AGAP000334-RA	X:5859196-5864325	1519	EAA06170.3	1271925		0		0		25.7549		0
AGAP000334-RB	X:5859196-5864325	1516	EAA06170.3	1271925		25.1434		14.49		0		9.47497
AGAP000336-RA	X:5869339-5875559	2844	EDO64342.2	1271924		2.858		0.768956		3.54304		1.89582
AGAP000337-RA	X:5877410-5881989	4104	EAA06251.5	1271923		23.3606		22.2116		13.9865		19.8591
AGAP000338-RA	X:5884592-5885346	675	EAA06245.5	1271922		54.0896		111.124		81.0931		75.2864
AGAP000339-RA	X:5886050-5887397	1257	EDO64341.2	5666744		76.8734		57.5394		64.5656		61.7712
AGAP000340-RA	X:5890501-5892255	1597	EAA06249.5	1271920		0.200365		0		1.09233		0
AGAP000341-RA	X:5898218-5899477	1023	EAA06231.4	1271919		66.8414		68.5791		97.2773		52.8987
AGAP000342-RA	X:5899610-5902085	1499	EAL41229.3	3289663		67.915		221.057		80.3959		138.812
AGAP000343-RA	X:5905557-5911115	4127	EAA06241.5	1271918		13.7991		16.8286		18.6888		19.8019
AGAP000344-RA	X:5961987-5967875	1350	EGK96471.1	1271915		0.275138		0		1.37895		0
AGAP000344-RB	X:5961987-5967875	1434	EGK96471.1	1271915		0		0		0		0
AGAP000345-RA	X:5983740-5996498	1412	EAU77286.3	4576095		3.74647		3.37136		7.42011		2.06872
AGAP000345-RB	X:5983866-5990190	778	EGK96470.1	4576095		0		0		0		0
AGAP000346-RA	X:6123698-6130874	1387	EAA06174.5	1271912		30.1978		36.6885		29.8621		37.0684
AGAP000347-RA	X:6135742-6139283	1583	EAL41227.2	3289665		0.145236		0		0.475985		0
AGAP000349-RA	X:6166031-6176862	1689	EAA06179.5	1271909		25.208		12.5432		14.0269		11.4258
AGAP000351-RB	X:6187879-6277170	1906	AAR28374.1	1271906		14.1968		27.8493		13.0439		25.3093
AGAP000352-RA	X:6221273-6223106	1065	EDO64339.2	5666738		73.4127		44.0366		60.973		112.613
AGAP000354-RA	X:6307403-6318998	3283	EAU77281.2	1271904		4.81583		4.91943		43.2541		2.00926
AGAP000354-RB	X:6307403-6318998	3354	EAU77281.2	1271904		0		0		0		0
AGAP000355-RA	X:6328077-6330848	1458	EAA06685.4	1271902		10.0363		4.64563		24.3432		3.93201
AGAP000356-RA	X:6349293-6350296	801	EAA06321.4	1271901		171.601		145.588		3988.88		337.912
AGAP000357-RA	X:6350260-6351219	897	EAA06668.5	1271900		0		0		0		0
AGAP000358-RA	X:6354575-6355649	908	EAU77280.3	4576172		295.48		496.321		370.25		513.546
AGAP000359-RA	X:6358176-6368050	1572	EAA06323.5	1271898		14.2797		2.7675		50.6975		33.27
AGAP000360-RA	X:6486708-6500088	4356	EAA06624.5	1271896		0.258691		0		0.674387		0
AGAP000363-RA	X:6750255-6756976	4437	EAA06689.5	4576170		29.9737		29.8879		24.5458		27.0458
AGAP000364-RA	X:6757012-6761967	2954	EAA06379.6	1271891		9.22804		5.45764		12.088		4.74203
AGAP000365-RA	X:6766781-6768218	1240	EAA06326.5	1271890		3.32979		6.3214		2.40568		0
AGAP000366-RA	X:6771322-6772153	747	EAA06688.3	1271889		174.548		264.955		199.965		166.701
AGAP000367-RA	X:6773086-6774793	1552	EAA06327.3	1271888		654.499		788.318		503.694		655.138
AGAP000368-RA	X:6777034-6802684	10217	EAU77278.2	3289667		13.1884		13.9568		11.5275		7.45604
AGAP000372-RA	X:6807762-6813322	3115	EDO64337.2	5666826		7.96561		0		18.1912		0.863551
AGAP000374-RA	X:6848266-6860655	6165	EAA06285.6	1271882		5.8034		7.48097		2.66416		7.02682
AGAP000375-RA	X:6864348-6866041	1264	EAL41223.4	1271881		155.843		216.434		134.76		155.827
AGAP000376-RA	X:6869813-6872985	2123	EAA06303.4	1271879		9.56302		12.4945		13.5283		6.05277
AGAP000377-RA	X:6873928-6876076	1800	EAA06700.5	1271878		4.78134		4.47695		2.82154		2.06595
AGAP000378-RA	X:6881383-6892724	2543	EAA06267.4	1271876		13.0788		9.9777		16.5459		8.9318
AGAP000379-RA	X:6897855-6899358	1503	EAA45110.1	1271874		0		0		0.673347		0
AGAP000380-RA	X:6905028-6916013	2295	EAA06405.5	1271873		11.4258		0		16.7952		12.7842
AGAP000380-RB	X:6905028-6928907	2395	EGK96468.1	1271873		8.01114		6.39978		29.6241		0
AGAP000382-RA	X:6943072-6944078	537	EAA06253.4	1271871		0		0		2.23944		0
AGAP000384-RA	X:7063082-7070395	4878	EAA06283.6	1271868		11.6625		10.6439		11.2722		2.41463
AGAP000385-RA	X:7077773-7083087	2686	EGK96464.1	1271866		122.685		169.182		115.203		146.004
AGAP000385-RB	X:7077773-7083087	2718	EGK96464.1	1271866		0		0		0		0
AGAP000385-RC	X:7074831-7083087	2999	EGK96465.1	1271866		0		0		0		0
AGAP000385-RD	X:7077773-7083087	2706	EGK96464.1	1271866		0		0		0		0
AGAP000386-RA	X:7083141-7096399	1926	EAA06288.4	1271865		7.65111		0		7.04361		0
AGAP000387-RA	X:7114417-7115594	1080	EAA06715.5	1271863		9.61295		8.77166		9.561		4.67431
AGAP000388-RA	X:7118527-7120376	1437	EAA06706.5	1271862		0		0		0		0
AGAP000389-RA	X:7124537-7152466	7236	EAA06376.6	1271860		3.76972		0.684788		7.83102		2.56124
AGAP000390-RA	X:7157707-7167818	3945	EAA06286.6	1271858		0.0565572		0		0.267756		0
AGAP000391-RA	X:7185242-7188050	1758	EAA06287.4	1271857		24.7975		18.5946		13.5678		24.4019
AGAP000392-RA	X:7190192-7191535	1260	EAA06284.3	1271856		24.233		17.3224		23.6971		26.0745
AGAP000393-RA	X:7194305-7195884	1030	EAA45107.1	1271855		34.505		12.5729		80.871		3.46664
AGAP000393-RB	X:7193218-7195884	1040	EAA45107.1	1271855		22.4451		0		0		0
AGAP000394-RA	X:7199444-7201387	1797	EAA06703.5	1271854		30.5692		20.6443		19.029		28.8815
AGAP000395-RA	X:7231459-7232678	1141	EAA06716.3	1271852		32.0013		89.3773		22.0083		58.7919
AGAP000396-RA	X:7239848-7241015	985	N/A	1271850		112.423		144.472		117.818		250.273
AGAP000397-RA	X:7243063-7245703	2555	EAA06282.4	1271849		15.2271		22.1179		8.13214		9.8984
AGAP000398-RA	X:7247164-7248485	1091	EAA06675.6	1271848		9.84415		0		4.61386		7.8938
AGAP000399-RA	X:7260580-7270283	1571	EAA06653.5	1271847		4.31408		0		7.57821		5.40878
AGAP000399-RB	X:7252390-7270283	1855	EGK96461.1	1271847		27.9178		18.8489		14.392		7.91534
AGAP000400-RA	X:7272596-7275902	2238	EAA06643.5	1271845		37.3711		8.06846		22.5496		13.2526
AGAP000401-RA	X:7276545-7277421	810	EAA06713.4	1271844		19.9387		27.411		10.467		6.73282
AGAP000402-RA	X:7278896-7280040	1065	EAL41212.3	3289675		43.4384		44.5959		27.6953		21.0045
AGAP000403-RA	X:7288291-7291716	2616	EDO64333.2	1271843		39.3928		24.4099		40.3791		22.5344
AGAP000405-RA	X:7299084-7303866	2712	EAA06664.4	1271841		14.5664		19.813		5.96377		8.33241
AGAP000406-RA	X:7310218-7318863	4626	EAA06535.6	1271840		9.35607		1.87746		8.83739		1.44586
AGAP000407-RA	X:7325612-7331429	2955	EAA06576.5	1271838		54.6313		112.186		60.245		81.785
AGAP000408-RA	X:7334402-7335498	879	EAA06590.3	1271836		0		0		0		0
AGAP000410-RA	X:7356911-7369332	3706	EAA06252.5	1271834		6.43584		0		34.8325		2.19158
AGAP000411-RA	X:7378462-7382141	3276	EAU77272.3	4576124		0		0		0.0294597		0
AGAP000412-RA	X:7385775-7392182	3252	EAA06126.5	1271832		17.1447		18.3076		20.4266		25.4498
AGAP000414-RA	X:7402911-7404376	1381	EAA06257.3	1271830		10.1027		12.1922		13.3009		13.2964
AGAP000415-RA	X:7404351-7405250	812	EAA06561.3	1271829		48.2813		7.01472		41.6224		49.3937
AGAP000416-RA	X:7437021-7438341	1038	EGK96460.1	1271827		0		83.4224		0		0
AGAP000416-RB	X:7437021-7438315	1227	EGK96459.1	1271827		28.564		0		19.7065		27.1036
AGAP000416-RC	X:7437021-7438323	1065	EGK96460.1	1271827		38.3078		0		29.1461		54.4832
AGAP000417-RA	X:7449802-7450639	837	EAA06533.6	1271825		0.510396		0		1.33491		0
AGAP000418-RA	X:7444786-7475172	2103	EDO64332.2	5666774		0.244731		0		3.41809		0
AGAP000419-RA	X:7463999-7469540	5541	EAU77270.3	4576016		0.369156		0		2.19313		0
AGAP000420-RA	X:7545010-7550460	2478	EAA06572.4	1271824		0		0		0		0
AGAP000421-RA	X:7554570-7561857	1752	EAU77269.2	4576014		0		0		0.812362		0
AGAP000422-RA	X:7593776-7598788	1179	EAA06261.5	1271822		0		0		0		0
AGAP000423-RA	X:7603589-7604223	557	EAU77267.2	11175504		0		0		0		0
AGAP000424-RA	X:7602147-7602788	564	EAU77268.3	4576013		1.25956		0		0.269449		0
AGAP000425-RA	X:7613847-7616028	707	EAA06587.4	1271820		277.205		289.112		190.719		239.137
AGAP000426-RA	X:7617892-7619360	1318	EGK96456.1	1271819		13.3828		0		18.7086		31.4164
AGAP000426-RB	X:7617892-7619271	1155	EGK96456.1	1271819		48.634		0		0		0
AGAP000426-RC	X:7617892-7619271	1148	EGK96456.1	1271819		0		167.789		36.0892		101.344
AGAP000427-RA	X:7623630-7631249	6126	EAA06264.6	1271818		0		0		0.175939		0
AGAP000428-RA	X:7633417-7637519	2258	EAA06509.5	1271817		36.5601		54.8951		24.6675		39.0856
AGAP000429-RA	X:7638217-7644733	2823	EAA06265.5	1271816		21.3721		61.3593		14.4989		11.0033
AGAP000430-RA	X:7646485-7649633	1806	EAA06770.5	1271815		29.0283		9.3031		22.4749		39.2283
AGAP000431-RA	X:7658181-7671258	1332	EAA06773.5	1271814		0		0		0.1328		0
AGAP000432-RA	X:7690858-7691632	671	EAA45101.1	1271813		123.098		113.592		85.8331		130.15
AGAP000433-RA	X:7694968-7699060	1991	EAA06272.6	1271812		16.0226		11.9371		27.5612		31.505
AGAP000433-RB	X:7694968-7699047	2081	EAA06272.6	1271812		9.18214		0		12.3107		0
AGAP000434-RA	X:7701643-7706535	3083	EAA06273.4	1271811		14.1669		3.94372		9.24219		12.3768
AGAP000436-RA	X:7710413-7717638	2720	EAA06276.5	4576009		7.49623		1.82876		5.72564		9.17692
AGAP000437-RA	X:7721790-7723233	1161	EAA06123.6	1271806		0		0		1.10202		0
AGAP000438-RA	X:7764446-7766035	1382	EAA06517.3	1271805		12.3336		14.6297		10.6221		8.20141
AGAP000439-RA	X:7768367-7769746	971	EAA06756.5	1271804		88.0701		103.999		63.2219		141.033
AGAP000440-RA	X:7772089-7780456	3443	EAA06513.2	1271802		29.8511		24.4221		40.483		30.5676
AGAP000441-RA	X:7784540-7786949	1170	EAA06127.5	1271801		22.2814		25.5159		11.5532		6.29205
AGAP000442-RA	X:7792497-7794123	825	EAA45097.4	1271800		14.6481		19.5138		14.0853		9.72368
AGAP000443-RA	X:7797030-7815108	7515	EAA06558.5	1271796		6.65698		4.19064		13.2205		3.90707
AGAP000444-RA	X:7822792-7824134	1265	EAA06279	1271794		50.2898		32.7238		40.6235		44.6323
AGAP000446-RA	X:7840899-7843485	2418	EAA06629.5	1271792		2.98227		2.70106		5.09396		5.60624
AGAP000447-RA	X:7850065-7854150	1938	EDO64331.1	5666756		29.5941		9.66378		20.8418		16.1355
AGAP000448-RA	X:7854020-7855721	1625	EAA06281.6	1271790		17.6626		2.21228		23.0702		20.5116
AGAP000449-RA	X:7877836-7887279	6096	EAA06292.6	1271789		0		5.32248		4.46592		2.18142
AGAP000449-RB	X:7877836-7887279	6642	EGK96447.1	1271789		10.3261		0		18.3451		4.18308
AGAP000452-RA	X:7893479-7901380	3674	EAA06294.4	4576083		33.599		46.3155		35.3371		65.209
AGAP000453-RA	X:7904009-7913810	6632	EDO64329.2	5666753		9.60398		12.9749		14.1673		7.56713
AGAP000454-RA	X:7935979-7938935	2072	EAA06771.4	1271781		48.4248		63.263		31.7919		54.5217
AGAP000456-RA	X:7918699-7926877	1519	EAA06296.2	1271783		12.3921		0		21.643		3.5752
AGAP000457-RA	X:7930827-7935051	1239	EGK96446.1	1271782		58.6082		42.8154		48.0859		22.9751
AGAP000457-RB	X:7930827-7935051	1278	EGK96446.1	1271782		0		0		0		15.0479
AGAP000458-RA	X:7945987-7947791	1386	EAA06766.5	1271780		5.63562		0		3.23546		3.35747
AGAP000460-RA	X:7957855-7962564	1689	EAA06532.6	1271779		0.428599		3.83615		1.85287		9.49363
AGAP000461-RA	X:7976366-8003775	9099	EGK96445.1	1271779		6.36387		0		2.75333		0
AGAP000461-RB	X:7976366-8003775	9198	EGK96444.1	1271778		8.42044		12.0448		18.6746		6.62721
AGAP000462-RA	X:8017666-8020999	1288	EGK96444.1	1271778		264.775		143.458		281.749		385.578
AGAP000462-RB	X:8017666-8020999	1326	EDO64327.2	5666748		0		0		0		0
AGAP000463-RA	X:8024932-8035855	3390	CAD29866.1	1271774		26.353		10.5739		20.4059		12.8069
AGAP000466-RA	X:8049062-8054326	2127	EAA06510.6	1271773		3.19419		0		103.634		6.76077
AGAP000467-RA	X:8075012-8087489	3783	EAA06308.5	1271772		27.6301		21.8347		29.6954		14.6381
AGAP000468-RA	X:8090846-8094135	2749	EAU77261.3	1271771		2.40902		3.78459		3.25318		3.24032
AGAP000469-RA	X:8098316-8102973	1511	EGK96443.1	1271771		0.816737		0		2.19219		0
AGAP000469-RB	X:8098331-8102973	1410	EAA06311	1271770		4.90153		1.74352		3.8426		3.50304
AGAP000470-RA	X:8105205-8110152	1570	EGK96442.1	1271769		95.2353		105.853		79.1484		151.828
AGAP000471-RA	X:8111768-8116713	1795	EGK96442.1	1271769		0		28.9076		9.88023		14.8094
AGAP000471-RB	X:8114468-8116713	1974	EAA06317.5	1271767		18.5987		0		14.5203		0
AGAP000472-RA	X:8123858-8133009	3683	EAA06319.5	1271765		2.88495		1.25616		24.01		0.742798
AGAP000473-RA	X:8188245-8190883	1897	EAA06625.4	1271764		0		0		0.294039		0
AGAP000474-RA	X:8221967-8225382	2049	EAL41196.3	3289683		4.54888		0		2.52954		2.04984
AGAP000475-RA	X:8264240-8269053	2250	EAL41196.3	3289683		16.1244		26.9199		11.5593		26.4527
AGAP000475-RB	X:8264240-8269053	2360	EAA06322.4	1271763		0		0		0		0
AGAP000476-RA	X:8271709-8275858	2000	EAL41192.4	1271762		6.10126		0		8.47226		4.6749
AGAP000477-RA	X:8293984-8359883	1371	EAA06449.4	1271761		29.2891		60.0037		18.6837		37.1397
AGAP000478-RA	X:8423139-8424387	1182	EAA06402.3	1271760		5.47903		0		4.60427		0
AGAP000479-RA	X:8426332-8427705	1373	EAA06600.5	1271759		12.4691		31.8303		12.8174		3.27305
AGAP000480-RA	X:8427832-8429319	1324	EAA06426.5	1271758		43.5718		4.27771		19.2671		16.6596
AGAP000481-RA	X:8432912-8436736	2517	EAA06646.2	1271757		1.61168		1.33582		1.53348		6.01819
AGAP000482-RA	X:8438346-8439461	914	EAA06429.4	1271756		80.4623		102.367		58.3452		59.4892
AGAP000483-RA	X:8442606-8449954	3123	EGK96439.1	1271756		0		10.4239		0		19.7001
AGAP000483-RB	X:8442606-8448451	2595	EGK96440.1	1271756		18.1054		18.4146		18.8169		18.7275
AGAP000483-RC	X:8442606-8451330	3447	EAA06450.5	1271755		30.5046		0		33.6161		0
AGAP000484-RA	X:8487285-8509533	2067	EAA06375.5	1271753		0		0		0.197504		0
AGAP000485-RA	X:8537814-8538555	741	EAA06491.5	1271752		0		0		0		0
AGAP000488-RA	X:8579492-8602534	1880	EAA06487.6	1271751		5.70562		0		6.66706		1.87121
AGAP000489-RA	X:8635240-8652253	3066	EAA06427.4	1271749		4.57775		1.74886		21.791		5.03666
AGAP000491-RA	X:8681588-8682217	532	EAA06425.5	1271748		130.705		125.313		99.9491		91.6203
AGAP000492-RA	X:8689134-8692322	1572	EAA06637.4	1271747		12.3025		8.81093		5.61372		0
AGAP000493-RA	X:8703276-8704125	742	EAU77255.1	1271746		3.66218		0		9.66788		11.6847
AGAP000494-RA	X:8716613-8717867	1098	EAU77255.1	1271746		5.69213		7.00814		3.68271		0
AGAP000494-RB	X:8715249-8717867	904	EAA06453.3	1271745		19.7067		62.9565		10.0456		44.2852
AGAP000495-RA	X:8753113-8754386	916	EAA06648.3	1271744		0.127578		0		0.284639		0
AGAP000496-RA	X:8755019-8755868	768	EAA06647.3	1271743		30.7529		14.2701		17.3242		16.3805
AGAP000497-RA	X:8757363-8758494	1043	EGK96436.1	1271742		1.84261		2.08261		2.75196		2.85689
AGAP000498-RA	X:8762139-8764579	1063	EGK96436.1	1271742		35.6379		130.099		73.5611		144.747
AGAP000498-RB	X:8762001-8764579	1123	EDO64323.2	5666820		46.3984		0		17.6658		0
AGAP000499-RA	X:8772047-8777600	1122	N/A	1271741		4.99429		0		6.20762		8.90118
AGAP000500-RA	X:8780076-8799840	2958	EGK96433.1	1271741		91.8776		43.131		112.844		0
AGAP000500-RB	X:8780094-8795568	1294	N/A	1271741		0		0		0		0
AGAP000500-RC	X:8791283-8799840	3147	N/A	1271741		40.5572		0		47.0277		33.872
AGAP000500-RD	X:8796569-8799840	2639	EAA06459.6	1271740		129.751		184.456		134.686		248
AGAP000501-RA	X:8801330-8804914	2638	EAA06456.3	1271739		42.1002		37.2161		20.431		30.3042
AGAP000502-RA	X:8827757-8847273	3081	EDO64322.2	1271738		3.79245		0		14.6885		1.08405
AGAP000504-RA	X:8858302-8889428	7054	EAA06599.4	1271735		14.4399		13.1116		31.935		14.4307
AGAP000506-RA	X:8953209-8957442	2037	EAA06462.6	1271734		0		0		1.49958		0
AGAP000507-RA	X:8960238-8961760	1446	EAU77252.3	4575990		16.389		56.3989		10.0395		14.8634
AGAP000508-RA	X:8964701-8965528	827	EAA06607.2	1271732		60.7707		113.036		32.9759		31.6701
AGAP000509-RA	X:8973098-8975041	783	EAA06451.5	1271730		4.86697		0		13.3394		0
AGAP000512-RA	X:9067174-9086241	1511	EGK96430.1	1271730		7.54283		2.6131		16.912		7.53909
AGAP000512-RB	X:9067174-9086241	1706	EGK96429.1	1271729		0		0		0		0
AGAP000513-RA	X:9095544-9096804	1023	EGK96429.1	1271729		11.8413		23.6214		25.0575		32.6276
AGAP000513-RB	X:9095143-9096804	1225	EAA06400.6	1271728		0.923514		0		1.13209		0
AGAP000514-RA	X:9099307-9108706	2152	EAA06430.1	4575989		10.4039		25.1266		13.6971		9.33116
AGAP000515-RA	X:9111111-9111880	588	EAA06430.1	4575989		5.21088		0		3.90514		0
AGAP000516-RA	X:9114569-9115737	843	EAA06452.5	3289700		19.9141		19.7514		16.4158		8.97635
AGAP000519-RA	X:9215503-9266532	4521	EAA06489.4	1271724		3.65409		2.34595		24.3245		4.24171
AGAP000520-RA	X:9291161-9297115	3585	EAU77249.3	4575988		11.414		12.4936		24.9898		2.1179
AGAP000521-RA	X:9297278-9311551	2160	EAA06152.5	1271719		6.79233		16.5296		12.4721		38.1969
AGAP000522-RA	X:9410885-9414540	1025	EDO64318.1	5666800		0.720326		0		2.05861		0
AGAP000523-RA	X:9455266-9456114	417	EAU77247.2	1271716		1538.41		672.726		1226.86		1103.25
AGAP000526-RA	X:9460830-9469965	2209	EAA06171.5	1271712		82.8949		46.8423		144.704		94.098
AGAP000528-RA	X:9473977-9480310	4047	EAA06254.3	1271711		100.064		168.529		137.968		148.736
AGAP000529-RA	X:9483282-9488015	2959	EAL41175.3	3289702		32.0541		49.2041		23.6206		29.4982
AGAP000530-RA	X:9489776-9491495	1453	EAL41175.3	3289702		6.0667		33.1057		2.39186		15.2833
AGAP000530-RB	X:9489792-9491495	1510	EAA06255.5	1271710		0		0		1.91922		0
AGAP000531-RA	X:9491176-9492029	853	EAA06256.6	1271709		74.1487		128.411		37.6117		104.08
AGAP000532-RA	X:9497929-9506017	4909	EGK96427.1	1271709		0		0		14.405		30.8912
AGAP000532-RB	X:9497929-9506017	4909	EDO64317.2	5666777		26.4054		30.0632		9.13894		0
AGAP000533-RA	X:9543074-9548481	3445	EAA06258.5	1271707		4.56357		1.29814		6.36583		1.49519
AGAP000534-RA	X:9555154-9565371	2155	EGK96424.1	1271707		17.9573		125.29		14.4303		0
AGAP000534-RB	X:9555154-9565371	2110	EAA06260.5	1271705		53.9157		0		42.0525		149.007
AGAP000535-RA	X:9590750-9594805	2582	CAO83187.1	1271702		0.544334		0		0.285937		0
AGAP000536-RA	X:9622534-9623830	1154	EAA06263.5	1271701		115.847		93.9274		31.2097		41.9063
AGAP000537-RA	X:9628330-9630253	633	EAA06181.4	1271700		0.378418		0		1.95743		0
AGAP000538-RA	X:9631417-9634853	927	EAA06268.5	1271699		0		0		0		0
AGAP000539-RA	X:9649891-9653790	3801	EAL41169.4	3289706		1.50724		0		0.900907		0
AGAP000540-RA	X:9662047-9670481	1850	EAL41168.1	3289708		22.9724		13.4059		36.8984		19.1059
AGAP000541-RA	X:9680496-9683814	871	EAL41168.1	3289708		1186.25		1176.21		934.69		1143.67
AGAP000541-RB	X:9681113-9683814	886	EAA06271.3	1271615		0		408.493		0		0
AGAP000543-RA	X:9799625-9802439	964	EAA06275.4	1271679		8.16264		0		9.01552		0
AGAP000544-RA	X:9804233-9809542	1724	EAU77246.2	4575968		17.3824		9.18904		13.9411		0
AGAP000545-RA	X:9814121-9820430	4416	EAA06277.4	1271677		60.0726		66.7061		26.5484		39.7527
AGAP000546-RA	X:9828178-9829456	1079	N/A	1271676		88.1272		124.817		103.262		166.102
AGAP000547-RA	X:9831842-9834114	2010	EAA45077.5	1271675		25.0686		28.824		19.2637		20.7521
AGAP000548-RA	X:9838279-9839504	1225	EAA06289.5	1271674		2.08821		24.1948		1.2071		5.32456
AGAP000549-RA	X:9839686-9843870	1848	EAA06290.5	1271673		50.5253		71.7614		17.4142		36.6931
AGAP000550-RA	X:9846922-9854196	4936	EAA06291.5	1271672		0		0		0.0376069		0
AGAP000551-RA	X:9857330-9862712	3107	EAA06417	1271671		1.42854		0		0.920101		0
AGAP000552-RA	X:9865445-9869766	2894	EAA06293.6	1271670		13.7463		20.8657		15.4512		14.6739
AGAP000553-RA	X:9874700-9884240	2159	EAA06295	1271669		0		0		0.499539		0
AGAP000554-RA	X:9885450-9889019	1983	EAA06627.4	1271668		29.6823		15.7312		12.0629		17.4967
AGAP000555-RA	X:9891035-9893565	2444	EAA06297.5	5666755		27.097		33.1004		24.6205		27.2952
AGAP000556-RA	X:9893767-9894079	312	EDO64315.2	5666755		26.0506		0		30.7904		66.4889
AGAP000558-RA	X:9919519-9926222	2032	EAA06148.3	1271666		21.972		36.719		54.8831		18.6103
AGAP000558-RB	X:9898338-9926222	2623	EAA06300.5	1271665		9.11818		0		18.4728		4.18872
AGAP000559-RA	X:9929564-9933805	2444	EAA45075.2	1271664		2.13896		6.76515		2.31655		3.3771
AGAP000560-RA	X:9935267-9938418	3001	N/A	4575958		36.4726		39.6834		27.0209		41.1412
AGAP000561-RA	X:9946096-9963268	3053	N/A	4575958		51.6313		25.3066		85.3316		34.5271
AGAP000562-RA	X:9966794-10002836	2501	EAA06305	4575958		73.1123		0		59.5507		20.0884
AGAP000562-RB	X:9985310-10002836	2517	EAA06307.5	1271660		63.2901		0		35.3984		31.5313
AGAP000562-RC	X:9985310-10002836	2535	EAA06310.3	1271659		0		48.4654		35.3087		0
AGAP000563-RA	X:10012210-10016841	2978	EAU77244.1	1271658		25.308		4.6848		22.8991		17.6649
AGAP000564-RA	X:10019749-10022892	1361	EAA06298.3	1271658		30.1296		42.553		27.5098		41.5812
AGAP000565-RA	X:10028002-10032881	3101	EGK96416.1	1271658		0		0		0		0
AGAP000565-RB	X:10030094-10032881	2473	EAL41159.4	3289711		293.72		373.349		163.176		303.799
AGAP000565-RC	X:10021942-10032881	2678	EGK96415.1	3289711		68.3509		0		48.8716		0
AGAP000566-RA	X:10037063-10038779	489	EAA45070.4	1271655		0		0		0		7.2122
AGAP000566-RB	X:10037063-10038839	654	EGK96414.1	1271655		28.525		35.5375		16.66		0
AGAP000567-RA	X:10043202-10056409	2239	EAL41157.4	1271653		0		0		0		3.86271
AGAP000567-RB	X:10043202-10071070	3880	EGK96413.1	1271653		9.47066		6.99448		16.1449		3.85251
AGAP000569-RA	X:10075920-10080098	1482	EAU77243.2	4576160		25.7681		24.7689		22.4839		0
AGAP000569-RB	X:10075920-10080884	1395	EAA06329.4	1271651		68.2198		125.925		61.1588		174.535
AGAP000570-RA	X:10081695-10082373	678	EAA45069.4	1271650		32.0295		86.0061		40.7654		52.6652
AGAP000571-RA	X:10086548-10087909	1125	N/A	1271649		1.30244		0		1.17873		0
AGAP000572-RA	X:10095052-10096272	1143	N/A	1271649		79.3263		10.259		40.8291		32.1054
AGAP000573-RA	X:10102157-10104455	1574	CAO84790.1	1271647		93.5893		45.6339		18.8277		55.8623
AGAP000573-RB	X:10098581-10104455	1644	EAU77241.3	4576148		28.0901		40.3112		20.0177		0
AGAP000574-RA	X:10111154-10112111	747	EGK96410.1	4576148		34.9959		10.6449		37.6739		28.4815
AGAP000575-RA	X:10113258-10132209	3570	EAA06333.5	1271644		0.0786157		0		0.479171		0
AGAP000575-RB	X:10128190-10132209	3687	EGK96408.1	1271643		0		0		0.194075		0
AGAP000576-RA	X:10135397-10146715	4179	EGK96407.1	1271643		24.1937		19.0991		23.8163		25.9621
AGAP000577-RA	X:10149404-10154994	2702	EGK96408.1	1271643		4.15398		0		6.29733		34.8339
AGAP000577-RB	X:10149404-10153918	2299	EGK96409.1	1271643		36.3204		27.3967		25.0533		15.9876
AGAP000577-RC	X:10149404-10153152	2357	N/A	1271642		0		0		5.81665		0
AGAP000577-RD	X:10149404-10156525	2803	EAA06340.6	1271641		6.33177		0		4.53963		0
AGAP000578-RA	X:10169729-10173933	2448	AAO12064.1	1271640		45.7849		96.8919		45.3231		34.7693
AGAP000579-RA	X:10177932-10183042	3840	EAU77240.2	4576136		0		0		0.19866		0
AGAP000581-RA	X:10206997-10208562	1423	EGK96740.1	5666828		0.0861076		0		0.0460816		0
AGAP000585-RA	X:10410447-10477935	3999	EAA06348.5	1271638		2.9797		11.7659		47.5016		7.80069
AGAP000586-RA	2R:28522097-28524387	1482	EAU77236.3	4576134		15.2099		22.7622		48.3028		33.8126
AGAP000587-RA	X:10498795-10500896	2019	EAA06681.4	1271636		0.300005		0		4.89562		0
AGAP000588-RA	X:10517878-10519519	1473	EAL41155.4	4576132		0.844448		0		2.52021		0
AGAP000589-RA	X:10529347-10531430	1942	EAU77234.3	1271634		24.0731		52.0821		15.4269		15.2093
AGAP000591-RA	X:10537707-10588150	2813	EAU77233.3	4576127		5.83422		0.949889		13.8804		0.578366
AGAP000592-RA	X:10595977-10604125	1882	EAU77232.2	4576128		0		0		0.770553		0
AGAP000594-RA	X:10643529-10645160	960	EAA06656.4	1271631		18.9993		16.0302		21.5831		4.47147
AGAP000595-RA	X:10645004-10653152	2127	EGK96405.1	1271631		8.1535		8.32407		10.7905		2.02998
AGAP000596-RA	X:10655940-10671973	2010	EGK96405.1	1271631		13.5452		5.88161		11.5583		0
AGAP000596-RB	X:10655940-10671973	1778	EAA06670.2	1271630		6.60716		0		8.61725		10.0396
AGAP000596-RC	X:10655940-10671973	1998	EAA06366.5	1271629		0		0		0		0
AGAP000597-RA	X:10674506-10675769	1263	EAA06621.3	1271628		16.2604		0		6.51564		0
AGAP000598-RA	X:10676544-10677731	1120	EGK96403.1	4576118		60.2137		26.7654		40.8964		35.8351
AGAP000599-RA	X:10680099-10682107	1880	EGK96403.1	4576118		4.33487		3.83304		4.36149		18.8292
AGAP000601-RA	X:10691119-10696691	2304	EAA06372.6	1271626		7.00019		18.6747		7.09328		7.26074
AGAP000601-RB	X:10691119-10696691	2419	EAA06677.2	1271625		8.87285		0		6.19203		0
AGAP000602-RA	X:10709823-10717506	4459	EAA06678.2	1271696		12.2126		6.50639		11.7017		14.1449
AGAP000603-RA	X:10719349-10720140	721	EDO64310.1	5666815		0		0		0.08254		0
AGAP000604-RA	X:10721570-10722556	827	EAL41154.4	3289716		0		0		0.217714		0
AGAP000605-RA	X:10822500-10823703	1203	N/A	1271624		0		0		0.785617		0
AGAP000607-RA	X:11074195-11075470	1275	N/A	4576032		0		0		1.22493		0
AGAP000609-RA	X:11075754-11077052	1298	N/A	1271621		0		0		1.29477		0
AGAP000610-RA	X:11077269-11078705	1436	N/A	1271620		0.448236		0		2.2399		0
AGAP000611-RA	X:11078945-11080334	1389	EAA06385.4	1271618		0.492934		0		1.105		0
AGAP000612-RA	X:11082820-11084194	1374	EAA06387.4	1271689		0.558072		0		0.603423		0
AGAP000614-RA	X:11191462-11196870	2520	EAA06390.3	1271616		7.18785		2.46996		10.5136		5.1189
AGAP000615-RA	X:11202825-11207016	2578	EAA06392.5	1271617		57.7384		81.2301		57.3832		49.8759
AGAP000616-RA	X:11207344-11209451	2107	EGK96401.1	1271617		94.2155		85.974		77.102		113.023
AGAP000617-RA	X:11211532-11214690	1210	EAA06691.5	1271698		65.6161		162.018		67.844		63.2335
AGAP000617-RB	X:11211421-11214690	1306	EAA06395.5	1271697		0		0		0		24.2244
AGAP000618-RA	X:11214672-11215716	829	EAA06659.6	1271680		291.753		211.498		367.132		277.419
AGAP000619-RA	X:11219753-11222619	2538	EAA06398.5	1271681		7.55509		0		3.68602		7.71011
AGAP000620-RA	X:11229217-11231403	1924	EGK96400.1	1271684		12.6457		2.8264		7.94935		6.76448
AGAP000621-RA	X:11233956-11236530	1359	EGK96400.1	1271684		0.386926		0		1.46978		2.33591
AGAP000622-RA	X:11240643-11252784	2377	EAA06537.4	1271687		4.9757		1.79173		7.89478		5.81865
AGAP000622-RB	X:11240598-11252784	2525	EAA06679.2	1271688		7.80835		0		8.68701		0
AGAP000623-RA	X:11255092-11258226	3050	EAA06410.2	1271692		8.31479		4.48973		8.58969		7.9824
AGAP000624-RA	X:11260580-11262080	1425	EAA06671.5	1271682		51.0087		50.7921		96.3179		74.5421
AGAP000625-RA	X:11263540-11267788	2189	EAA45058.4	1271683		67.0506		40.1509		51.3629		70.7218
AGAP000626-RA	X:11272363-11278512	876	EAA45058.4	1271683		76.541		59.1781		107.059		45.8675
AGAP000627-RA	X:11283575-11289116	2197	EAA45058.4	1271683		17.697		0		61.7058		19.1579
AGAP000627-RB	X:11284220-11289116	2165	EAU77226.1	4576063		0		6.01882		0		11.4776
AGAP000627-RC	X:11284032-11289116	1968	EDO64293.2	5666789		37.4323		15.9665		23.9326		7.63281
AGAP000628-RA	X:11306054-11306765	711	EAA06837.6	1272439		0		0		0		0
AGAP000629-RA	X:11320150-11323879	2165	EAU77196.3	4576061		3.07725		3.87015		5.12361		1.25648
AGAP000630-RA	X:11335151-11352646	6159	EAA06844.4	1272451		34.0244		43.055		19.5353		29.0168
AGAP000631-RA	X:11356529-11363878	4626	EAA06834	1272449		16.9744		14.0085		15.5029		14.6467
AGAP000633-RA	X:11369792-11372923	1795	EAA06831.5	1272414		76.9206		98.1848		65.1236		110.138
AGAP000634-RA	X:11376127-11379532	3167	EAL41099.2	3289720		10.8343		13.5388		7.13605		4.39287
AGAP000635-RA	X:11387692-11397817	6375	EAA06912.6	1272428		22.0827		35.0683		18.9547		31.2228
AGAP000636-RA	X:11400205-11401076	728	AAO12070.1	1272422		10.822		3.53048		5.31964		4.63677
AGAP000637-RA	X:11407472-11411940	2377	EAA06879.5	3289722		30.0941		26.4169		29.2066		27.4069
AGAP000639-RA	X:11415444-11488785	1584	EAL41102.2	3289723		5.06414		0		1.73276		0
AGAP000646-RA	X:11508184-11520692	3337	EAA06937.3	1272452		1.67102		2.83957		3.93101		2.66023
AGAP000647-RA	X:11531757-11532084	327	EAA06778.5	1272419		0		0		0		0
AGAP000648-RA	X:11593689-11595622	1870	EAA45030.4	1272435		14.3181		21.3939		8.94479		22.7607
AGAP000649-RA	X:11597717-11599288	1349	AAA56882	1272407		33.0887		27.3341		32.2599		50.8617
AGAP000650-RA	X:11651484-11653404	1323	AAA56882	1272407		1.98243		0		0.938164		0
AGAP000651-RA	X:11655379-11664337	2364	AAA56882	1272407		0		0		0		0
AGAP000651-RB	X:11655372-11659352	2214	EAA06842.4	1272436		824.528		721.754		975.271		1284.66
AGAP000651-RC	X:11655372-11660871	2405	EAA06862.3	1272431		0		0		0		0
AGAP000652-RA	X:11675678-11680429	1329	EAA06802.4	1272455		31.4996		46.002		14.3382		32.9199
AGAP000653-RA	X:11683503-11686565	2028	EAA06897.2	1272446		6.53932		5.70771		6.48034		3.48829
AGAP000654-RA	X:11692556-11695719	677	EAA06901.4	1272432		2873.2		5355.21		2754.85		4282.96
AGAP000655-RA	X:11703113-11704270	802	EAA06792.5	1272421		1018.52		1505.65		1157.21		1477.25
AGAP000656-RA	X:11705822-11708034	2212	N/A	1272418		20.6056		18.6116		10.7541		19.626
AGAP000657-RA	X:11718048-11720785	1254	EAA06917.5	1272415		17.7766		13.8479		11.9603		1.09401
AGAP000659-RA	X:11733474-11745014	6534	EGK96555.1	1272427		3.60735		2.29188		3.35794		1.47927
AGAP000660-RA	X:11750946-11754470	2979	EGK96555.1	1272427		17.9777		21.1979		20.1994		21.8313
AGAP000662-RA	X:11761112-11772470	2698	EGK96555.1	1272427		0		0		10.8039		11.9824
AGAP000662-RB	X:11765798-11772470	2906	EGK96556.1	1272442		0		0		3.21907		0
AGAP000662-RC	X:11758080-11772470	2896	EGK96556.1	1272442		15.2522		4.04176		4.39519		0
AGAP000663-RA	X:11783527-11803269	3182	EAA06876.5	1272450		13.0094		7.64532		0		4.39381
AGAP000663-RB	X:11783527-11793374	3190	EAA06824.5	1272412		0		1.1392		12.4007		0.92702
AGAP000666-RA	X:11804662-11808611	3366	EAA06826.6	1272417		21.2462		34.8513		18.9759		20.4306
AGAP000668-RA	X:11832304-11837951	5202	EAA06793.5	1272276		10.0054		6.34444		7.31899		3.27501
AGAP000669-RA	X:11840405-11841085	428	EAA06827.3	1272433		917.789		923.856		747.25		1038.12
AGAP000670-RA	X:11842901-11843636	650	EAA06828.2	1272430		86.4349		101.597		48.8922		59.5872
AGAP000671-RA	X:11847966-11853440	615	EAA06828.2	1272430		15.0523		0		22.6635		9.45529
AGAP000672-RA	X:11856357-11875562	1481	EAA06829.5	1272454		46.2694		33.5671		38.3735		51.9992
AGAP000672-RB	X:11856357-11875556	1519	EAA45034.5	1272406		6.55291		0		5.53819		0
AGAP000673-RA	X:11918460-11921847	2046	EAA06933.6	1272440		16.4304		0		18.3321		7.14396
AGAP000674-RA	X:12010634-12014869	2365	EAA06933.6	1272440		5.17759		0		6.5891		2.41803
AGAP000675-RA	X:12037002-12060602	1610	EGK96559.1	1272440		10.857		9.55985		10.3519		9.76036
AGAP000675-RB	X:12037002-12060602	1615	EAA06788.5	1272438		0		0		13.1348		0
AGAP000675-RC	X:12037002-12060602	1689	EGK96562.1	1272444		0		0		0		0
AGAP000676-RA	X:12064570-12071459	3906	EGK96562.1	1272444		7.96813		14.425		5.42507		3.46302
AGAP000678-RA	X:12107824-12111019	1755	EAA06832.4	1272425		0		0		1.95241		0
AGAP000678-RB	X:12106447-12111019	1760	EAA06833.3	1272423		2.78408		0		1.92457		1.27564
AGAP000679-RA	X:12117414-12119423	1580	EAA06835.4	1272416		44.4946		47.2085		18.4404		33.7494
AGAP000680-RA	X:12119441-12120056	549	EAA06849.5	1272409		9.72671		67.6068		5.39223		0
AGAP000681-RA	X:12124480-12125898	1418	EDO64295.2	1272411		41.4865		41.3213		23.6976		54.2732
AGAP000682-RA	X:12128804-12130244	1253	EAA06854.6	1272275		30.6508		16.965		18.3627		8.48425
AGAP000684-RA	X:12135380-12147837	2589	EAA06855.4	1272408		6.64766		2.73799		11.8083		2.56263
AGAP000685-RA	X:12160908-12169682	6846	EAL41111.4	3289729		0.282453		0		0.154859		0.371887
AGAP000686-RA	X:12174015-12182557	4449	EAA06857.3	1272280		13.4578		14.6143		9.14377		5.47153
AGAP000687-RA	X:12281539-12300807	1587	EAA06795.3	1272279		0		0		0.897116		0
AGAP000688-RA	X:12400052-12409855	1014	EAU77207.2	4575966		0		0		0.277889		0
AGAP000689-RA	X:12426458-12428058	1038	EDO64297.1	5666779		2.01274		11.684		2.75331		0
AGAP000690-RA	X:12430902-12431759	775	CAO83242	1272277		13.0904		28.4036		5.87477		6.80838
AGAP000691-RA	X:12435495-12436530	1035	EAA06858	1272403		153.349		153.302		185.263		251.823
AGAP000692-RA	X:12437472-12438077	518	AAM82611.1	1272282		0.386556		0		28.1313		0
AGAP000693-RA	X:12440532-12441132	511	EAL41112.3	3289731		3908.07		3820.19		152.243		663.506
AGAP000694-RA	X:12442173-12442986	718	EAU77209.3	4575960		172.206		154.237		23.7607		20.4297
AGAP000695-RA	X:12443350-12444668	1094	EGK96566.1	4575960		44.4362		61.4627		17.3461		41.839
AGAP000696-RA	X:12477257-12485030	873	EGK96567.1	4575960		9.98752		7.00448		17.4771		0
AGAP000696-RB	X:12474718-12485030	830	EAA45038.4	1272284		0		0		9.09107		0
AGAP000696-RC	X:12474718-12486013	758	EGK96569.1	1272284		3.67596		0		0		0
AGAP000697-RA	X:12519289-12536726	1595	EAA06866.5	1272285		131.162		19.6475		128.662		74.6793
AGAP000697-RB	X:12519278-12536726	1123	EAA06867.5	1272286		55.0343		51.5331		22.6822		38.3097
AGAP000698-RA	X:12541161-12542852	1548	EGK96570.1	1272286		10.1101		0		8.80498		0
AGAP000699-RA	X:12542783-12546434	1710	EGK96572.1	1272287		5.35011		0		5.90588		0
AGAP000699-RB	X:12542783-12546434	1689	EGK96572.1	1272287		28.9006		64.5297		26.943		50.4854
AGAP000700-RA	X:12549589-12556851	2308	EGK96572.1	1272287		26.1755		29.7881		22.9774		39.2658
AGAP000700-RB	X:12548887-12556851	2405	EAA06870.5	1272289		0		0		12.7126		0
AGAP000700-RC	X:12549190-12556851	2339	EAA06887.5	1272290		0		0		7.41006		0
AGAP000702-RA	X:12561090-12570020	3531	EAA06888.5	1272291		1.35257		0		1.908		3.31481
AGAP000703-RA	X:12597181-12610383	2502	EAA06896.5	1272293		3.45611		0		4.27708		4.58122
AGAP000704-RA	X:12622061-12623732	1204	EAA45039.4	1272294		68.0701		30.1838		81.9921		53.0815
AGAP000705-RA	X:12629142-12630245	1033	EDO64298.2	5666767		132.564		176.231		89.1189		94.4132
AGAP000706-RA	X:12641185-12641809	624	EAL41117.4	5666761		0		0		0.0757578		0
AGAP000707-RA	X:12660500-12671546	3433	EGK96576.1	5666761		16.6269		17.8043		17.2365		12.3464
AGAP000708-RA	X:12682361-12698181	4103	EAA06944.4	4576163		22.7434		16.7965		25.9313		14.0641
AGAP000708-RB	X:12682361-12698181	4103	EAA06903.5	1272302		2.95922		0		10.1389		0
AGAP000711-RA	X:12699878-12706943	3881	EAU77213.3	4576161		19.9148		21.5752		9.93502		10.0629
AGAP000713-RA	X:12726945-12743043	3659	N/A	1272307		59.3488		109.535		74.2139		177.726
AGAP000715-RA	X:12859843-12886948	996	EAA06899.5	1272311		2.21399		0		2.08163		2.09929
AGAP000717-RA	X:13042227-13064106	3090	AAC29475	1272312		15.5991		21.9358		28.6993		20.8828
AGAP000718-RA	X:13057050-13066994	2118	EAA45046.5	1272313		0		0		0.31207		0
AGAP000719-RA	X:13067589-13073526	1628	EGK96582.1	1272313		61.7949		99.0039		39.4947		48.3491
AGAP000720-RA	X:13096617-13122876	4345	EAA06911.5	1272314		19.4999		7.35517		26.8704		9.02445
AGAP000720-RB	X:13096617-13124464	3816	EAA06916.5	1272315		16.6213		0		24.2689		3.87919
AGAP000721-RA	X:13133748-13137233	1931	EDO64301.2	5666746		156.58		77.4247		245.013		142.017
AGAP000723-RA	X:13140984-13150404	2388	EAA06906.5	1272316		19.3416		12.7465		40.3746		16.0016
AGAP000724-RA	X:13154934-13156918	1773	EAA06881.5	1272317		3.34537		3.67174		4.26933		5.78646
AGAP000725-RA	X:13159186-13160745	1407	EAL41121.4	1272318		27.4022		42.0952		31.0357		18.4512
AGAP000726-RA	X:13162863-13169057	2488	EAA06930.4	1272319		62.7509		165.112		36.2695		95.4824
AGAP000727-RA	X:13212859-13229038	6630	EAA06846.4	1272320		33.7732		37.6925		28.8655		26.7906
AGAP000728-RB	X:13239845-13249547	1344	EAA06847.4	1272321		2.31935		0		27.2526		2.86557
AGAP000731-RA	X:13371219-13377313	1893	EAA06848.5	1272323		0		0		0.814663		0
AGAP000732-RA	X:13402162-13404914	2275	EGK96584.1	1272323		0		0		0.0532353		0
AGAP000733-RA	X:13412127-13413801	1495	EAL41124.4	3289739		76.5425		43.3295		56.8313		47.8422
AGAP000734-RA	X:13417983-13420227	1265	EAA06812.5	1272324		57.3907		134.023		37.0152		32.7539
AGAP000735-RA	X:13423328-13428290	2073	EAL41125.4	1272326		73.6026		89.0294		47.4516		79.9894
AGAP000735-RB	X:13423328-13428590	2220	EAA06852.2	1272330		0		0		0		9.86572
AGAP000736-RA	X:13432330-13433400	987	EAA06821.4	1272333		14.7865		18.7686		15.6011		14.6922
AGAP000737-RA	X:13437822-13440589	2377	EAA45048.4	1272331		8.34925		6.41702		6.78494		6.09283
AGAP000738-RA	X:13456930-13458634	1187	EAL41129.3	1272334		13.3857		22.6285		7.01324		13.3194
AGAP000739-RA	X:13489255-13490740	938	EDO64302.1	5666813		2412.28		2602.31		1762.1		2477.78
AGAP000740-RA	X:13495146-13516168	1137	EDO64303.2	5666781		6.85255		23.5133		0		13.0895
AGAP000741-RA	X:13494763-13501501	3153	EAA06853.5	1272336		0		0		11.5821		1.66182
AGAP000743-RB	X:13593847-13594674	827	EGK96592.1	1272336		0		41.1014		55.4487		0
AGAP000744-RA	X:13623924-13626564	2640	EAA06856.5	1272337		0.684433		0		0.668282		1.28134
AGAP000745-RA	X:13656840-13658643	1803	EAA06856.5	1272337		6.38934		0		2.87685		4.83336
AGAP000747-RA	X:13689984-13699672	5236	EAA06863.6	1272338		18.4386		14.1908		11.7281		0
AGAP000747-RB	X:13683499-13699672	5833	EAA06864.3	1272339		14.2321		0		11.5675		15.8174
AGAP000747-RC	X:13696081-13699672	2632	EAA06865.6	1272340		79.4005		127.717		71.9173		140.31
AGAP000748-RA	X:13700536-13728961	825	EAA06861.5	1272341		2.33567		0		7.31595		0
AGAP000748-RB	X:13700536-13729423	891	EAA06781.5	1272342		0		0		0		0
AGAP000749-RA	X:13712076-13714950	1584	EAA06871.5	1272345		60.7675		82.5813		159.88		27.7443
AGAP000750-RA	X:13719122-13721789	1219	EAA06873.5	1272346		470.559		552.34		268.003		511.366
AGAP000751-RA	X:13733033-13734070	757	EGK96595.1	1272346		1.00451		0		2.47236		3.38473
AGAP000752-RA	X:13735944-13736706	762	N/A	1272347		561.851		1543.97		391.063		865.595
AGAP000754-RA	X:13740178-13748423	4414	EAA06962.6	1272348		18.4196		38.8193		14.2483		19.5064
AGAP000755-RA	X:13749444-13753936	2604	EAA06874.4	1272349		25.1783		21.0932		39.2727		26.1904
AGAP000756-RA	X:13752965-13764965	1933	EGK96597.1	1272350		0		13.0473		0		0
AGAP000756-RB	X:13753447-13764965	2304	EGK96597.1	1272350		0		0		0		0
AGAP000757-RA	X:13765205-13766963	1659	EGK96597.1	1272350		9.83018		19.3872		16.9078		25.4151
AGAP000758-RA	X:13767756-13769567	1725	EAA06860.1	1272353		13.9317		4.16318		15.2351		9.20379
AGAP000759-RA	X:13771892-13772921	859	EAL41133.3	3289747		118.465		137.773		84.5498		79.0866
AGAP000760-RA	X:13773039-13774708	986	AAT07312.1	1272354		0		0		18.8869		3.43363
AGAP000760-RB	X:13773039-13774708	979	EAL41134.3	1272355		0		11.9748		0		9.31467
AGAP000760-RC	X:13773039-13774708	981	EAA06814.4	1272357		29.7284		7.75337		0		8.00202
AGAP000761-RA	X:13784274-13785443	997	EAA06877.5	1272359		51.4695		45.7879		42.3809		32.3208
AGAP000762-RA	X:13786755-13788683	1659	EGK96598.1	1272360		14.8463		10.0944		5.71179		4.18055
AGAP000763-RA	X:13791908-13796842	1590	EGK96598.1	1272360		13.6514		17.2566		16.9725		4.58832
AGAP000765-RA	X:13806368-13813289	2028	CAO84816.1	1272362		3.63526		7.68385		67.1267		0.915397
AGAP000767-RA	X:13819939-13824507	869	EAA06892.1	1272363		94.9843		25.6305		63.0733		25.5571
AGAP000768-RA	X:13840458-13842373	1672	EAL41135.2	3289749		37.1412		12.535		27.1037		25.6454
AGAP000769-RA	X:13845731-13852853	3241	EAA06894.5	1272364		40.1714		51.5599		38.2803		52.7545
AGAP000769-RB	X:13845731-13852853	3246	EAA06872.5	1272366		0		0		0		0
AGAP000770-RA	X:13856867-13859415	2151	EGK96599.1	1272366		10.4458		11.4473		6.325		1.33151
AGAP000771-RA	X:13860779-13861688	753	EAA06889.5	1272367		48.8956		41.0666		25.8701		29.446
AGAP000772-RA	X:13870126-13871264	928	EAL41137.3	3289751		0		0		0.623711		0
AGAP000773-RA	X:13882784-13890371	3138	EAA06895.3	1272368		0.335066		0		0.528814		0.853992
AGAP000774-RA	X:13897617-13910978	4233	EAA06926.5	1272369		3.38549		0.254443		4.68741		0.128141
AGAP000774-RB	X:13897617-13912227	4308	EGK96600.1	1272369		3.66788		1.95538		5.94662		1.06615
AGAP000776-RA	X:13917964-13927924	4106	EAA06904.3	1272372		18.7676		14.8118		18.531		11.7254
AGAP000777-RA	X:13948490-13949540	691	EAA06794.4	1272373		0.361238		0		1.13432		0
AGAP000778-RA	X:13956640-13959926	1884	EAU77220.1	4575956		7.4461		5.79844		8.11975		3.52423
AGAP000779-RA	X:13969856-13978437	3345	EAA06810.5	1272374		0		1.75652		3.13405		0
AGAP000779-RB	X:13969856-13973783	2727	EAA06898.4	1272375		0.39436		0		0		0
AGAP000780-RA	X:14238572-14239414	644	EAA06813.5	1272376		87.2379		45.3917		52.8401		109.006
AGAP000781-RA	X:14239441-14240165	529	EAA06905.5	1272378		200.218		420.346		186.27		400.276
AGAP000782-RA	X:14242082-14243062	905	EAA06907.5	1272379		8.00341		1.28783		5.29542		6.48065
AGAP000783-RA	X:14247919-14265405	5253	EAA06947.5	1272381		24.8286		9.26618		20.0339		13.0946
AGAP000784-RA	X:14272802-14275118	1513	EAL41145.2	3289755		136.006		108.162		66.7681		52.298
AGAP000785-RA	X:14279660-14289825	1936	EAA06956.5	1272384		1.95029		5.63195		2.13617		0
AGAP000786-RA	X:14307482-14318789	1968	EAA06951.5	1272385		0.639272		0		0.321615		0
AGAP000787-RA	X:14325020-14343038	3915	EAA06910.4	1272386		23.4418		23.5613		31.802		14.349
AGAP000788-RA	X:14351162-14353159	1887	EAU77223.3	4576166		0		0		0		0
AGAP000789-RA	X:14362709-14366014	2295	EAA06952.3	1272388		0		0		0		0
AGAP000790-RA	X:14391198-14393982	1030	EAA06952.3	1272388		2.27455		0		1.51867		3.8263
AGAP000791-RA	X:14411708-14416243	2299	EAA06952.3	1272388		28.6133		47.7686		25.7084		29.8963
AGAP000792-RA	X:14419728-14435537	2437	EDO64304.2	5666809		13.3965		6.26993		57.9401		12.8742
AGAP000793-RA	X:14439437-14439960	459	EGK96605.1	5666809		8.81161		0		18.8596		32.843
AGAP000794-RA	X:14441807-14444164	1846	EGK96606.1	5666809		154.575		161.708		173.967		151.612
AGAP000794-RB	X:14441807-14444177	2210	EAA06841.5	1272391		0		0		0		0
AGAP000794-RC	X:14441807-14444177	2078	EAL41148.4	3289757		0		0		0		0
AGAP000795-RA	X:14461511-14473113	2778	EAA06836.6	3289759		0		0		0.103716		0
AGAP000795-RB	X:14461511-14492846	2472	EGK96607.1	3289759		0		0		0		0
AGAP000795-RC	X:14461511-14527163	2412	EAA06913.4	1272393		0.924339		0		0.697612		0
AGAP000797-RA	X:14561682-14577309	2592	EAU77224.2	4576021		7.34033		6.79349		6.13429		0
AGAP000798-RA	X:14600997-14611915	2741	EAA06845.3	1272394		0.903139		0		1.84502		0
AGAP000801-RA	X:14618212-14702072	2739	EAA06922.5	1272395		0.147125		0		0.851675		0
AGAP000801-RB	X:14618212-14702072	2739	EDO64307.2	5666790		0		0		0.310546		0
AGAP000803-RA	X:14738909-14744472	2996	EAA06915.4	1272397		8.38401		8.54643		13.6976		0
AGAP000804-RA	X:14745060-14745238	178	EAA06921.4	1272398		328.006		0		212.609		109.727
AGAP000805-RA	X:14756842-14758303	1050	EAA06914.5	3289760		0		0		2.44448		0
AGAP000806-RA	X:14770307-14771754	1371	EAA06918.3	1272400		11.0363		19.6583		14.5509		14.5147
AGAP000807-RA	X:14803451-14825980	1909	EAA06839.5	1272401		24.6137		42.7925		23.2344		44.5582
AGAP000808-RA	X:14828246-14830147	1452	EAA06843.5	1272402		25.9311		32.1946		21.6487		27.4332
AGAP000809-RA	X:14838270-14839995	1666	N/A	1272405		15.2461		16.1175		12.4304		17.4094
AGAP000810-RA	X:14841696-14871886	8601	EDO64308.2	5666768		41.4383		57.7146		30.9464		32.273
AGAP000812-RA	X:14888684-14897448	1219	EGK96609.1	5666769		15.5699		3.74238		14.5764		4.28762
AGAP000813-RA	X:14912126-14913229	963	EGK96609.1	5666769		47.9244		124.195		33.9292		38.6435
AGAP000814-RA	X:14915761-14918629	1611	EAA12048.2	1277432		10.4082		10.6264		9.24932		7.56999
AGAP000815-RA	X:14937286-14950975	4694	EAA12047.4	1277430		31.2183		41.5558		30.7379		36.4132
AGAP000816-RA	X:15007940-15008906	876	EAA43983.4	1277342		0		0		0		0
AGAP000817-RA	X:15005632-15006394	672	EAU76409.2	4576090		0		0		0		0
AGAP000817-RB	X:15003957-15006394	672	EAA12099.4	1277331		0		0		0		0
AGAP000818-RA	X:15240571-15242864	1936	EAA12109.2	1277333		0.193791		2.61198		1.97442		1.574
AGAP000819-RA	X:15252294-15254168	1311	EGK97294.1	1277335		0		0		0		0
AGAP000820-RA	X:15282060-15283387	956	EGK97294.1	1277335		0.486178		0		1.17836		3.43373
AGAP000821-RA	X:15317420-15319139	1550	EAA12104.4	1277336		78.1967		105.359		47.235		58.4459
AGAP000822-RA	X:15319509-15320904	988	CAO84850.1	1277337		55.2988		46.3593		29.9637		56.0187
AGAP000823-RA	X:15327410-15333680	2335	EAU76410.3	1277338		5.95763		5.50427		12.0982		10.1101
AGAP000824-RA	X:15336217-15339506	1993	EAU76410.3	1277338		19.7433		15.3089		31.8366		10.4943
AGAP000824-RB	X:15336217-15338251	1454	ABW39719.1	1277339		52.6476		39.5988		35.8211		42.9647
AGAP000825-RA	X:15343948-15345874	1709	EAA12149.3	1277341		3.53868		0		5.7245		1.27657
AGAP000826-RA	X:15348504-15353183	3101	EAA12044.3	1277345		16.6919		11.8306		7.86373		11.3662
AGAP000829-RA	X:15358687-15364742	3267	EAA12136.3	1277431		36.2315		55.083		30.4701		23.6894
AGAP000829-RB	X:15355730-15364742	4402	EAA12136.3	1277431		12.6468		6.71882		11.7775		9.00991
AGAP000830-RA	X:15367593-15371384	1282	EAA12091.6	1277346		3.92636		0		4.46101		1.98221
AGAP000831-RA	X:15375385-15376767	1382	EGK97297.1	1277346		46.3795		54.5417		35.7382		49.0197
AGAP000832-RA	X:15378923-15383302	1099	EAA12137.5	3289765		77.8602		132.525		99.5425		109.374
AGAP000833-RA	X:15383616-15384773	1063	EAA12097.4	1277351		0		0		5.21264		0
AGAP000833-RB	X:15383616-15388601	1078	EAU76412.2	4575996		23.5379		20.4685		11.3953		23.2159
AGAP000834-RA	X:15414171-15423553	2101	EAA12066.4	1277353		167.62		116.344		0		180.642
AGAP000834-RB	X:15414171-15423553	2098	EAA12147.5	1277354		58.7549		116.1		215.619		79.4975
AGAP000835-RA	X:15430355-15434984	2525	EAA12043.4	1277355		0		0		0.014618		0
AGAP000837-RA	X:15438819-15446837	4437	EAA12042.4	1277356		0		0		0.0795264		0
AGAP000839-RA	X:15448138-15449297	609	EAA12041.5	1277357		0		0		0.116491		0
AGAP000840-RA	X:15536994-15539148	1971	EAA12090.5	4575993		27.3953		40.1631		17.1845		40.5012
AGAP000841-RA	X:15543193-15548834	789	EGK97300.1	4575993		16.2531		0		14.4613		9.3842
AGAP000842-RA	X:15559096-15560436	1251	EGK97301.1	4575993		90.7608		116.512		66.8776		65.3306
AGAP000843-RA	X:15562825-15564556	1598	EAA12145.6	1277361		48.8358		46.2363		32.6901		45.7432
AGAP000844-RA	X:15570147-15577691	1679	EAL39756.2	3289770		10.8677		9.56969		33.4403		7.35169
AGAP000847-RA	X:15652787-15688956	2002	EAA12040.5	1277363		0		0		1.44699		7.47003
AGAP000847-RB	X:15677753-15688956	3300	EAA12143.4	1277364		1.80406		0		4.6913		0
AGAP000847-RC	X:15618827-15688956	3630	EAA12088.5	1277365		1.04151		0		3.34932		0
AGAP000848-RA	X:15693833-15705445	2550	EAA12089.5	1277367		17.1583		2.01867		24.2146		27.3521
AGAP000849-RA	X:15717093-15717709	484	EDO63626.2	5666765		833.572		1338.69		725.813		1147.44
AGAP000850-RA	X:15720736-15722091	1132	EAA12112.5	1277368		37.1863		25.0878		19.9004		22.671
AGAP000851-RA	X:15724064-15725189	894	EAA12065.4	1277369		607.999		723.663		549.949		626.925
AGAP000852-RA	X:15728708-15731359	1211	EAA12062.4	1277370		207.122		235.783		137.069		274.624
AGAP000853-RA	X:15745789-15748844	2166	EDO63627.2	5666764		9.38376		25.545		9.25884		17.3511
AGAP000855-RA	X:15783192-15784645	1297	EAA12060.5	1277373		93.922		162.586		72.692		117.04
AGAP000856-RA	X:15786438-15788568	1728	EAA12059.5	1277374		17.3911		19.4189		12.3837		14.8888
AGAP000857-RA	X:15790707-15792393	1452	EAA12063.4	1277375		37.673		48.5948		22.9206		27.4894
AGAP000858-RA	X:15833867-15836389	2079	EAL39761.3	1277377		0		0		3.92323		0
AGAP000859-RA	X:15837886-15839184	1144	EGK97305.1	1277378		0		0		2.18979		0
AGAP000860-RA	X:15841785-15848469	2736	EGK97305.1	1277378		3.19687		3.06317		4.56928		2.88915
AGAP000861-RA	X:15861006-15868268	2845	EAA12056.5	1277379		10.1977		0		9.06574		2.91151
AGAP000862-RA	X:15870645-15874557	3692	EAU76415.1	4576154		73.1126		61.4097		64.3751		73.2988
AGAP000863-RA	X:16014865-16027418	993	EAU76416.1	4576139		0		0		0.155284		0
AGAP000864-RA	X:16089584-16093450	1529	EAA12038.3	1277382		8.72277		1.91389		8.13342		0
AGAP000864-RB	X:16089587-16093450	1581	EAA12068.6	1277384		0		0		0		0
AGAP000865-RA	X:16104445-16138308	4608	EAA12077.5	1277386		20.6399		13.5105		17.2261		14.5185
AGAP000866-RA	X:16154351-16155389	694	EAL39764.2	3289775		6.56063		15.5136		3.98879		10.718
AGAP000867-RA	X:16156070-16158302	640	EAL39765.4	3289776		2.84277		0		1.51866		8.25579
AGAP000868-RA	X:16164225-16179371	1860	EDO63630.2	5666759		16.3018		2.2178		16.1632		15.1218
AGAP000869-RA	X:16222087-16237104	5589	ABW39800.1	1277392		11.0909		7.23224		27.9563		2.47447
AGAP000870-RA	X:16247459-16258053	5454	AAV70197.1	1277393		4.63345		4.28439		9.283		1.84128
AGAP000871-RA	X:16316521-16317178	519	EDO63631.1	5666740		0.413216		0		0		0
AGAP000874-RA	X:16431517-16435201	1953	EAA12085.4	1277395		0		0		0.2297		0
AGAP000875-RA	X:16526578-16535047	2955	EAA12058.6	1277396		0		0		0.130885		0
AGAP000876-RA	X:16612687-16613803	1116	EAA12058.6	1277396		0		0		0		0
AGAP000877-RA	X:16619140-16621269	1927	EGK97307.1	1277396		0.221684		0		0.300369		0
AGAP000878-RA	X:16635817-16636981	1164	EAA12076.3	1277397		0		0		0		0
AGAP000879-RA	X:16665772-16671544	1896	EAA12045.4	1277398		5.08743		13.4458		6.96521		2.99797
AGAP000880-RA	X:16694424-16698877	1270	EAA12078.5	1277399		27.2553		40.8329		21.1004		35.5056
AGAP000880-RB	X:16694424-16698877	1566	EAA12116.5	1277401		0		0		0		0
AGAP000880-RC	X:16694424-16698858	2063	EAA12116.5	1277401		14.686		4.27067		12.7282		5.26081
AGAP000881-RA	X:16705323-16707385	1868	EAA12046.5	1277402		6.39158		0		2.17838		4.21179
AGAP000882-RA	X:16708578-16711009	1308	EAA12087.6	1277403		14.4982		41.4837		7.86225		10.2472
AGAP000883-RA	X:16712625-16715100	2103	EAA12035.4	1277404		596.627		813.402		591.295		1024.21
AGAP000884-RA	X:16719924-16727252	3427	EGK97309.1	1277405		6.32251		15.6232		2.8375		0
AGAP000884-RB	X:16720488-16727252	3439	EGK97309.1	1277405		5.18997		0		9.10046		10.6743
AGAP000885-RA	X:16729032-16734077	2885	EAA12148.4	1277406		9.87004		6.26428		5.61034		9.94653
AGAP000886-RA	X:16737313-16741889	2143	EAA12146.5	1277407		27.3043		19.0432		13.7926		17.1126
AGAP000887-RA	X:16743732-16745470	1536	EAA12084.5	1277408		15.8585		44.5186		5.16717		2.76937
AGAP000888-RA	X:16746633-16747763	929	EAA12105.4	1277409		43.3572		28.1719		15.9499		67.9239
AGAP000888-RB	X:16746633-16747763	933	EAA12083.5	1277410		0		0		15.9079		0
AGAP000889-RA	X:16748347-16758001	2351	EAA12095.5	5666785		16.173		13.3705		16.8021		23.9058
AGAP000890-RA	X:16762945-16764551	1519	EAA12082.4	1277413		21.8546		31.9176		17.2052		19.4649
AGAP000891-RA	X:16768556-16772936	2648	EAA12081.6	1277414		65.8536		74.1961		46.1496		87.8
AGAP000892-RA	X:16792765-16794816	1039	EAA12080.6	1277415		0		0		0		0
AGAP000893-RA	X:16803739-16812325	8241	EAA12142.5	1277416		0.465635		0.787037		0.75179		0.205326
AGAP000894-RA	X:16896936-16942574	4913	EAA12079.6	1277417		15.8161		17.0736		11.6462		9.31183
AGAP000896-RA	X:16949436-16950371	864	EAA12069.5	1277418		24.3916		0		9.82867		10.9482
AGAP000897-RA	X:16954634-16956590	1093	EAA12054.6	1277419		355.62		700.873		264.226		545.97
AGAP000898-RA	X:16961685-16969738	4476	EAL39769.4	3289780		5.80879		7.83112		8.92063		3.89943
AGAP000899-RA	X:16998330-17000803	1008	EAA12124.6	5666776		114.466		131.184		61.6978		58.7993
AGAP000900-RA	X:17009230-17023810	3543	EAA12053.5	1277421		10.523		2.9013		16.0579		11.8873
AGAP000901-RA	X:17030110-17042080	2556	EAA12052.5	1277422		85.3462		79.3072		61.3918		102.845
AGAP000903-RA	X:17044953-17051080	2494	EAA12051.5	1277423		8.21982		1.54698		12.0736		4.60158
AGAP000904-RA	X:17079068-17099382	10916	EAA12120.3	1277425		3.94156		1.8934		9.45515		1.13602
AGAP000906-RA	X:17099580-17107525	2838	EAA12049.5	1277426		14.1395		12.5556		29.9983		9.58105
AGAP000907-RA	X:17122993-17124751	1662	EAA12050.5	1277427		81.573		102.802		94.7139		93.67
AGAP000908-RA	X:17125042-17134310	1882	EAU76420.3	1277428		61.9817		51.2076		50.6069		52.0534
AGAP000909-RA	X:17143167-17148449	2882	EAL39775.2	3289782		35.2199		14.0699		46.2624		39.0782
AGAP000911-RA	X:17155340-17156810	1356	EAL41652.2	3289783		31.8505		37.8081		25.0688		63.7135
AGAP000912-RA	X:17165875-17169527	3411	EAL41653.1	3289787		7.5223		6.55032		5.17656		3.21928
AGAP000913-RA	X:17173440-17179958	2974	EAL41655.2	3289789		27.4892		33.6311		38.9367		36.6247
AGAP000915-RA	X:17182846-17262131	930	EAA04835.3	1270433		0.779637		0		1.30813		0
AGAP000916-RA	X:17270960-17272099	786	EAL41656.2	3289788		0		0		0		0
AGAP000917-RA	X:17285902-17286547	645	EAL41657.2	3289790		0		0		0		0
AGAP000918-RA	X:17289438-17290050	612	EAA04969.5	1270431		0		0		0		0
AGAP000919-RA	X:17336558-17337439	561	EAU77553.3	4576120		0		0		0		0
AGAP000920-RA	X:17343818-17344826	663	EAL41658.4	4576121		0		0		0		0
AGAP000921-RA	X:17347399-17348176	777	EGK96255.1	4576121		0		0		0		0
AGAP000922-RA	X:17385628-17400976	1860	EGK96256.1	1270410		0.638823		0		0.735726		0
AGAP000923-RA	X:17404251-17406307	1806	EGK96256.1	1270410		40.7238		59.7663		26.384		52.9008
AGAP000924-RA	X:17411651-17417652	2402	EAA04957.3	1270411		42.1881		88.9784		26.1153		38.8633
AGAP000926-RA	X:17448421-17471498	6998	EGK96257.1	1270411		27.0745		45.9385		17.0236		18.4949
AGAP000926-RB	X:17445749-17471498	7353	EAA04956.3	1270412		32.0056		46.8723		27.7955		42.9104
AGAP000927-RA	X:17495740-17498860	1090	EAA04955.5	1270415		528.204		907.967		442.848		665.827
AGAP000927-RB	X:17495839-17498867	1099	EAA04861	1270417		191.968		0		155.163		247.8
AGAP000928-RA	X:17501629-17503013	1285	EAA04973.6	1270418		73.4577		121.648		48.3489		79.9452
AGAP000928-RB	X:17501629-17503013	1384	EGK96260.1	1270419		0		0		0		0
AGAP000929-RA	X:17503856-17514771	3408	EGK96260.1	1270419		24.4501		23.9037		16.9724		19.3523
AGAP000930-RA	X:17572687-17584166	3521	EAA04953.5	1270420		4.95574		0		4.66899		2.49206
AGAP000931-RA	X:17592231-17593302	1005	EAA04978.5	1270421		71.6716		125.347		68.1575		96.0975
AGAP000932-RA	X:17601861-17614708	3947	EAL41662.3	4576094		43.3785		42.2284		41.1899		38.16
AGAP000933-RA	X:17655905-17657058	1079	EAA04960.5	1270423		21.8776		45.8699		19.05		10.1077
AGAP000933-RB	X:17655701-17657067	1211	EAA04944.2	1270425		18.5635		67.7972		17.109		54.3736
AGAP000934-RA	X:17661066-17662596	1440	CAO83265.1	1270439		10.9825		0		7.11853		5.77089
AGAP000935-RA	X:17669188-17671445	1902	EAL41666.3	1270438		304.743		348.231		178.061		266.07
AGAP000937-RA	X:17838470-17839013	444	EGK96263.1	1270438		0		0		2.87339		0
AGAP000938-RA	X:17997199-18009612	1425	EAA04941.3	1270426		0		1.97775		1.10874		0
AGAP000939-RA	X:18120045-18126678	1442	EAA04941.3	1270426		7.73935		1.75017		7.85824		3.53991
AGAP000940-RA	X:18135302-18149164	2760	EGK96269.1	1270427		8.59591		2.9984		4.60766		8.4982
AGAP000941-RA	X:18244402-18251267	1057	EGK96269.1	1270427		26.9857		18.72		77.5614		96.148
AGAP000941-RB	X:18244402-18251267	1090	EGK96269.1	1270427		72.2853		0		15.4936		0
AGAP000942-RA	X:18252083-18253792	857	EGK96269.1	1270427		54.8054		140.64		41.1204		100.153
AGAP000942-RB	X:18252395-18253792	1316	EGK96268.1	1270427		11.5087		20.2379		6.71404		8.09352
AGAP000943-RA	X:18254536-18268004	2008	EGK96269.1	1270427		172.76		104.344		314.554		163.797
AGAP000943-RB	X:18254536-18268004	2169	EGK96269.1	1270427		0		0		0		0
AGAP000943-RC	X:18254536-18268004	2188	EAU77558.1	4576107		0		0		0		0
AGAP000943-RD	X:18254536-18268004	2163	EAA04939.5	1270435		0		29.0763		0		0
AGAP000943-RE	X:18254536-18268004	2181	EAA04938.5	1270437		0		0		0		0
AGAP000943-RF	X:18254536-18268004	2198	EAA04937.2	1270441		0		0		0		0
AGAP000943-RG	X:18254536-18268004	2167	EAU77559.1	4576178		0		0		0		0
AGAP000944-RA	X:18279734-18280419	591	EAA04928.3	1270444		0		0		0.0648163		0
AGAP000945-RA	X:18285703-18293666	3929	EAA04926.5	1270445		5.33193		1.21849		4.34926		4.104
AGAP000946-RA	X:18300571-18301621	873	EGK96272.1	1270446		0.457288		0		0.0972766		0
AGAP000947-RA	X:18315336-18316465	1025	EGK96272.1	1270446		52.345		34.3487		68.9036		81.3929
AGAP000948-RA	X:18319985-18320947	887	EGK96272.1	1270446		41.3534		38.9579		39.0789		34.8816
AGAP000949-RA	X:18322895-18324357	1131	EAA04924.3	1270447		37.9949		22.401		38.2367		35.0226
AGAP000950-RA	X:18326877-18328426	1357	EAA08084.4	1273567		30.5411		46.0332		24.7698		20.8681
AGAP000951-RA	X:18328725-18330466	1307	EAA08084.4	1273567		13.6658		0		17.1024		18.1915
AGAP000951-RB	X:18328708-18330466	1298	EGK96275.1	1270450		45.3995		0		39.4958		0
AGAP000951-RC	X:18328719-18330466	1277	EGK96275.1	1270450		0		44.8213		0		20.7015
AGAP000952-RA	X:18333058-18335365	784	EGK96275.1	1270450		1212.11		1627.72		1397.29		1627.68
AGAP000953-RA	X:18339667-18342792	1030	EGK96277.1	1270450		1642.68		1795.99		1186.83		1850.52
AGAP000953-RB	X:18339805-18342792	1138	EAA04921.5	1270451		0		299.8		0		0
AGAP000954-RA	X:18343455-18352636	1936	EAL41670.3	3289797		7.45377		0		22.4558		0
AGAP000954-RB	X:18344089-18352636	1912	EAA04934.5	1270452		0		0		4.79491		0
AGAP000954-RC	X:18343666-18352636	1884	EAA04932.5	1270454		0		0		0		4.69114
AGAP000954-RD	X:18343378-18352636	1447	EDO64477.2	5666787		86.3545		121.036		19.9258		83.0069
AGAP000955-RA	X:18354070-18361547	1258	EAA04911.3	1270457		0		0		1.55487		0
AGAP000957-RA	X:18367146-18368810	882	EAA04905.4	1270458		0		0		0.280397		0
AGAP000958-RA	X:18370380-18381700	2286	EAA04904.4	1270459		44.8562		60.1956		38.4663		34.9211
AGAP000960-RA	X:18384523-18387161	1680	EAA04954.5	1270460		26.6228		10.6616		18.2214		7.24518
AGAP000961-RA	X:18406757-18410245	3150	EAA04968.3	1270461		3.84045		1.02296		7.7933		2.53022
AGAP000962-RA	X:18426677-18467864	1530	EAA04875.3	1270462		2.18772		0		0.643773		0
AGAP000963-RA	X:18525136-18525755	396	EAA04915.5	1270463		6.80732		0		4.11423		0
AGAP000964-RA	X:18531765-18534558	1157	EAA45371.5	1270464		434.612		383.458		454.46		534.701
AGAP000965-RA	X:18545041-18546653	1023	EGK96278.1	1270464		6.97675		15.4129		8.67069		15.897
AGAP000966-RA	X:18557872-18559842	1560	EGK96279.1	1270464		1.63234		0		5.54065		1.87766
AGAP000967-RA	X:18569271-18570787	1310	EGK96278.1	1270464		33.4915		33.13		14.6756		25.06
AGAP000968-RA	X:18582513-18585274	1884	EGK96281.1	1270464		7.40084		0		4.16106		6.60395
AGAP000969-RA	X:18600470-18616690	1429	EAA04936.1	1270465		0		0		0		0
AGAP000969-RB	X:18593091-18607346	2212	EAA04901.5	1270466		0		0		0		0
AGAP000969-RC	X:18600470-18616690	1950	EAA04917.3	1270467		0		0		0		0
AGAP000969-RD	X:18593091-18616690	2385	EAA04951.4	1270470		0		0		0		0
AGAP000969-RE	X:18590128-18616690	2376	EAU77562.2	4576140		66.3602		49.0423		65.6643		45.8395
AGAP000970-RA	X:18632742-18636223	561	EAU77563.1	4576069		30.5008		8.98764		49.6802		5.04715
AGAP000971-RA	X:18641004-18648212	2321	EAA04971.6	1270474		12.4867		5.73948		4.04205		3.35518
AGAP000973-RA	X:18649630-18659609	3206	EAA04918.3	1270475		26.8169		36.922		13.6679		48.6139
AGAP000974-RA	X:18736743-18770916	4686	EAL41674.4	1270476		2.23133		4.23354		3.13077		0.703678
AGAP000975-RA	X:18783238-18784299	883	EAA04950.6	1270478		24.6899		10.108		26.367		26.8902
AGAP000976-RA	X:18787704-18788400	615	EDO64478.2	5666830		0.22969		0		0.539374		0
AGAP000977-RA	X:18793796-18794593	713	EAL41676.4	1270480		28.2527		14.1725		21.3362		84.8215
AGAP000978-RA	X:18801784-18803385	1532	EAA04949.6	1270481		9.29469		0		4.24486		6.26882
AGAP000979-RA	X:18803397-18805616	1062	EAA04899.5	1270482		42.2418		62.2237		32.833		50.3266
AGAP000981-RA	X:18817349-18821904	2577	EAL41678.2	3289800		13.618		11.2945		11.1816		13.1952
AGAP000982-RA	X:18824362-18830464	2586	EAA45375.2	1270483		9.17159		5.73619		10.0317		10.0317
AGAP000983-RA	X:18833750-18837401	3480	EAA04851.5	3289801		7.50712		0		6.99294		10.0872
AGAP000984-RA	X:18904973-18913038	7695	EAA04933.5	1270484		6.95743		5.0812		6.47419		9.27776
AGAP000985-RA	X:18918715-18924434	1481	EAA04841.5	1270485		26.6251		26.693		19.5674		19.1521
AGAP000986-RA	X:18926156-18930119	929	EDO64479.2	5666837		6.68162		0		21.9037		4.03991
AGAP000987-RA	X:18933848-18935322	1052	EDO64480.2	1270488		22.1147		46.5022		16.315		42.6023
AGAP000988-RA	X:18937586-18938933	891	EGK96283.1	1270488		0.257959		0		0.471929		0
AGAP000989-RA	X:18943235-18946454	910	CAO84858.1	1270489		0.749361		0		2.08121		0
AGAP000990-RA	X:18948972-18955677	3627	EAA04896.4	1270490		0.332827		0		1.15545		1.03655
AGAP000991-RA	X:18974105-18975611	1506	EAA04877.5	1270491		20.8894		39.9864		10.4243		7.74592
AGAP000992-RA	X:18978096-18979392	957	EAA04898.2	1270492		6.74208		0		1.47098		3.47995
AGAP000992-RB	X:18978096-18979392	1068	EAU77567.3	4575961		0.623726		0		0.964017		0
AGAP000994-RA	X:18982546-18985069	1949	EAL41679.3	4575962		52.2125		80.8288		40.3601		66.4045
AGAP000995-RA	X:18984371-18985864	1293	EDO64481.2	3289802		51.6005		21.7648		52.3007		72.5214
AGAP000996-RA	X:18992867-18996348	1977	EGK96285.1	3289802		0		7.95293		4.07237		5.61599
AGAP000997-RA	X:18996230-18997417	1096	N/A	1270495		31.7877		12.5897		26.5468		31.7806
AGAP000998-RA	X:19000321-19100511	2635	EAA04853.5	1270496		9.93838		6.16116		13.4648		10.8852
AGAP000999-RA	X:19002930-19007726	3744	EAL41683.3	3289804		21.8895		17.0177		15.8004		14.1589
AGAP001002-RA	X:19030767-19053027	2916	EAA04857.2	1270498		0.139142		0		0.153927		0
AGAP001002-RB	X:19030767-19033911	2988	EDO64482.2	5666835		0.041922		0		0.266829		0
AGAP001004-RA	X:19057426-19061021	3459	EAL41685.3	3289810		1.13621		0		3.0091		0
AGAP001005-RA	X:19092107-19095128	3021	EAA04965.5	1270501		0.337811		0		0.324787		0
AGAP001006-RA	X:19098865-19099144	279	EAA04866.4	1270502		0		0		0.578124		0
AGAP001007-RA	X:19110767-19111497	730	ABW39740.1	1270503		76.2227		127.166		38.8297		22.6159
AGAP001008-RA	X:19111844-19113372	1239	EAU77572.1	4575979		0		0		0		0
AGAP001009-RA	X:19113597-19115474	1631	EDO64483.1	5666836		2.29445		0		2.76435		1.45243
AGAP001010-RA	X:19263983-19269266	2664	EAA04964.6	4576066		129.265		141.129		95.2536		116.397
AGAP001011-RA	X:19351375-19355452	3632	EAA04963.5	1270507		19.248		19.445		6.1553		7.46998
AGAP001013-RA	X:19406517-19407155	560	EAA04946.2	1270511		1.2827		0		3.53634		3.70627
AGAP001014-RA	X:19408609-19409948	1079	EAA04946.2	1270511		0.879774		0		1.42709		0
AGAP001015-RA	X:19495564-19526057	8403	EAU77575.1	1270512		2.05345		0		3.80437		1.42128
AGAP001018-RA	X:19571835-19573861	1803	EAA04945.4	1270512		0		0		0.484917		0
AGAP001019-RA	X:19576760-19580988	3578	EGK96292.1	1270513		3.01164		0		2.62297		2.21229
AGAP001021-RA	X:19597157-19604587	3460	EGK96292.1	1270513		0		0		0		38.2154
AGAP001021-RB	X:19597157-19604278	3434	EGK96292.1	1270513		49.3853		80.4333		35.933		0
AGAP001023-RA	X:19654475-19663046	1244	EGK96292.1	1270513		0		0		0		0
AGAP001023-RB	X:19654475-19660993	1153	EAL41689.2	3289813		124.991		0		0		0
AGAP001023-RC	X:19654475-19660993	1195	EAA04943.5	1270515		0		0		0		0
AGAP001023-RD	X:19654475-19663046	1110	EAA04972.5	1270516		690.979		87.0913		1677.45		31.5238
AGAP001023-RE	X:19654475-19660923	1222	EAA04972.5	1270516		0		0		0		0
AGAP001023-RF	X:19654475-19660993	1191	EGK96298.1	1270518		0		0		0		0
AGAP001024-RA	X:19665564-19666071	507	EGK96298.1	1270518		0		0		0.932791		0
AGAP001025-RA	X:19714750-19718165	1748	EGK96299.1	1270518		41.2237		22.4427		32.4458		27.7972
AGAP001026-RA	X:19721318-19723125	1648	EAA04895.5	1270519		41.3546		64.0189		21.1249		15.0064
AGAP001026-RB	X:19721318-19723045	1661	EAA04862.6	1270520		0		0		0		0
AGAP001027-RA	X:19726631-19728770	1968	EAA04909.4	1270521		58.07		182.813		55.9768		160.484
AGAP001027-RB	X:19726631-19737089	2005	EDO64484.2	5666810		0		0		0		0
AGAP001027-RC	X:19726631-19731443	2016	EAA04959.5	1270523		21.782		31.7978		40.4519		0
AGAP001028-RA	X:19742304-19746392	835	EAA04959.5	1270523		68.4355		55.1349		37.3684		28.0073
AGAP001029-RA	X:19765603-19769651	3279	EAA04948	1270524		19.875		21.2367		12.9061		4.90323
AGAP001030-RA	X:19773820-19776214	1663	EAL41690	3289814		22.971		33.1886		16.2556		29.0511
AGAP001031-RA	X:19776386-19778243	876	EAA04894.6	1270527		27.175		13.4859		13.5747		14.7879
AGAP001032-RA	X:19780012-19785723	2399	EGK96301.1	1270528		55.618		61.341		87.1756		103.801
AGAP001032-RB	X:19780100-19785723	2556	EGK96301.1	1270528		10.7114		0		14.6396		0
AGAP001033-RA	X:19814212-19815888	1578	EAL41692.4	1270529		12.6187		8.14111		20.618		9.69978
AGAP001034-RA	X:19832540-19834953	1343	EAA04927.5	1270530		4.21359		5.5928		9.58056		1.72063
AGAP001035-RA	X:19923243-19929520	5238	EAL41693.4	1270531		16.6818		22.7062		21.5349		18.8509
AGAP001036-RA	X:19935926-19937664	1657	EGK96302.1	1270531		28.0741		14.4284		12.2681		32.8951
AGAP001036-RB	X:19935927-19937664	1537	EAA04828.3	1270533		0		3.84534		5.74401		0
AGAP001037-RA	X:19938331-19941402	2528	EAA04914.5	1270534		61.5809		67.641		47.0747		66.0657
AGAP001038-RA	X:19963918-19965530	1326	EAA04914.5	1270534		1.8361		0		1.52383		1.82314
AGAP001039-RA	X:20009764-20017250	1710	EAA45386.4	1270535		0		0		0.0298987		0
AGAP001039-RB	X:20009764-20017250	1815	EAA04913	1270538		0		0		0		0
AGAP001040-RA	X:20051825-20053170	993	EAL41694.2	3289815		22.4361		15.6629		17.5581		21.5988
AGAP001041-RA	X:20061510-20063037	1338	EAA04878.4	1270539		0		60.7051		21.0334		0
AGAP001041-RB	X:20061483-20063037	1458	EAA13429.4	1278655		28.7954		0		13.1391		31.8869
AGAP001042-RA	X:20063114-20064156	978	EGK97316.1	1278631		11.2032		13.395		9.02856		9.29329
AGAP001043-RA	X:20100626-20158206	2947	EGK97316.1	1278631		36.5189		15.3031		56.5663		35.5617
AGAP001044-RA	X:20161490-20162678	1096	EAU76204.3	4576145		12.8769		13.5779		6.28089		3.43884
AGAP001045-RA	X:20172572-20174282	1644	EAA13433.5	1278649		15.4295		15.1188		13.8044		20.6639
AGAP001046-RA	X:20392219-20415876	1627	EAA13435.2	1278650		11.3508		6.57436		16.5608		19.4087
AGAP001047-RA	X:20424065-20427902	1768	EAU76649.3	4575976		19.5415		43.2393		25.4497		88.5434
AGAP001047-RB	X:20424074-20427902	1890	EGK97273.1	4575976		12.1317		4.39324		7.00116		0
AGAP001048-RA	X:20604952-20748760	1251	EGK97274.1	4575976		0		0		0.132449		0
AGAP001050-RA	X:20944179-20955989	2684	DAA05511.1	1276006		7.85127		14.3969		6.72617		10.0861
AGAP001051-RA	X:20951118-20953313	1403	EDO63968.1	1276006		25.1781		42.8719		20.2555		30.6277
AGAP001052-RA	X:20969558-21036913	1618	EDO63969.1	1276006		0.351757		0		0.701663		0.729744
AGAP001052-RB	X:20969558-21116865	2613	EGK97271.1	1276006		0		0		0.325319		0
AGAP001052-RC	X:20969558-21116818	2562	DAA05511.1	1276006		0.0771852		0		0		0
AGAP001053-RA	X:21343434-21367564	938	EGK97270.1	1276006		0		0		0		0
AGAP001053-RB	X:21343434-21367564	938	EGK97271.1	1276006		0		0		0		0
AGAP001053-RC	X:21343434-21366314	1364	EGK97272.1	1276006		0		0		40.9296		0
AGAP001053-RD	X:21343434-21367564	938	EAA07410.4	1272856		0		0		0		0
AGAP001053-RE	X:21343452-21367564	914	EAU77138.3	4576037		70.8707		191.861		85.8392		134.607
AGAP001053-RF	X:21343434-21366314	1364	EAA07412.4	1272860		0		0		0		0
AGAP001053-RG	X:21343452-21367564	914	EAU76201.3	5666806		135.63		0		131.04		0
AGAP001053-RH	X:21343434-21366314	1364	EAU76201.3	5666806		0		0		0		0
AGAP001056-RA	X:21755595-21762662	765	EGK97326.1	1278659		89.7567		89.4442		109.065		150.16
AGAP001057-RA	X:21769837-21772242	2405	EGK97326.1	1278659		12.0172		13.2884		10.5628		11.0929
AGAP001058-RA	X:21772458-21773934	1174	EGK97326.1	1278659		5.94794		8.31434		7.73971		10.2294
AGAP001061-RA	X:22104914-22212108	3960	EGK97326.1	1278659		0.112986		0.29218		0.359017		0.450105
AGAP001061-RB	X:22104914-22212120	3972	EGK97326.1	1278659		0.0194612		0.289938		0		0.446153
AGAP001064-RA	X:22293008-22319374	1010	EGK97326.1	1278659		69.8763		57.397		70.6066		96.1993
AGAP001065-RA	X:22328328-22330158	1725	EGK97326.1	1278659		0		0		0		0
AGAP001065-RB	X:22328328-22330158	1656	EGK97326.1	1278659		0		0		0		0
AGAP001065-RC	X:22328328-22330158	1673	EDO63483.1	5666793		0		0		0		0
AGAP001065-RD	X:22328328-22330158	1616	EAA43707.1	1278673		7.22108		0		0		26.2414
AGAP001065-RE	X:22324223-22330158	1925	EAA13494.4	1278668		0		0		0		0
AGAP001065-RF	X:22328205-22330158	1535	EAA13497.5	5666794		14.4921		37.0279		24.6063		22.395
AGAP001065-RG	X:22324223-22330158	1806	EAU76194.1	4576115		10.6124		8.98258		11.6076		0
AGAP001065-RH	X:22328328-22330158	1637	EAA13502.4	5666795		0		0		0		0
AGAP001067-RA	X:22364082-22365231	1086	EGK97318.1	5666795		3.44919		8.28657		3.08384		9.3243
AGAP001068-RA	X:22390511-22416767	855	EGK97319.1	5666795		38.7173		22.659		42.9366		53.3187
AGAP001069-RA	X:22455073-22488471	1455	N/A	1274154		30.0643		28.7695		34.2533		39.7572
AGAP001070-RA	X:22496340-22563331	2998	N/A	1274154		10.9226		18.0254		12.104		16.2965
AGAP001072-RA	X:22717917-22718692	711	N/A	1274154		0.640764		0		0.0952667		0
AGAP001073-RA	X:22747834-22776731	1762	EGK97046.1	1274154		3.52168		0		5.21011		3.59113
AGAP001073-RB	X:22747834-22818204	1871	EAU76943.1	4397583		0		0		0		0
AGAP001073-RC	X:22747834-22848119	2240	EAU76943.1	4397583		13.9183		13.9364		11.1204		15.1778
AGAP001076-RA	X:22937536-22947129	2493	AGC06836.1	5666797		0		0		0		0
AGAP001076-RB	X:22937536-22947129	2574	EAA13115.5	1278393		0		0		0		0
AGAP001076-RC	X:22937536-22947129	2481	EGK97311.1	1278393		0		2.08762		9.09965		0
AGAP001076-RD	X:22937391-22947129	2757	EAA13095.5	1278390		11.4396		0.633806		26.0678		18.3098
AGAP001078-RA	X:23113204-23114090	727	EDO63527.2	1278390		0		0		0		0
AGAP001079-RA	X:23125381-23126267	727	EDO63527.2	1278390		0		0		0		0
AGAP001081-RA	X:23370754-23374875	1236	EGK97313.1	1278390		20.182		6.07854		23.3969		23.2437
AGAP001082-RA	X:23455888-23493707	3568	EAA13114.5	4576113		12.1778		107.917		44.1176		0
AGAP001082-RB	X:23455888-23493707	3571	EDO63528.1	5666798		77.9436		0		27.3894		95.2315
AGAP001083-RA	X:23498801-23501429	1728	EAL39467.2	3292437		0		33.7518		18.5249		0
AGAP001083-RB	X:23498801-23501415	1483	EAU76778.1	4578497		58.3895		74.1777		30.7767		74.4011
AGAP001083-RC	X:23498801-23501415	1557	EAU76189.1	4576112		0		0		0		0
AGAP001083-RD	X:23498801-23501429	1850	EAA13513.5	1278696		20.6503		31.9486		18.2209		41.9981
AGAP001084-RA	X:23511521-23634351	1608	EAA13516.5	1278701		0.671347		2.03144		0.744915		0.578013
AGAP001085-RA	X:23622730-23623773	927	EGK97330.1	1278701		0.473091		1.49355		0.28875		2.25933
AGAP001087-RA	X:23638857-23647209	680	EAA13514.4	1278706		0.190625		0		0.247557		0
AGAP001088-RA	X:23708398-23709342	692	EAA13539.5	1278707		0		0		0		0
AGAP001089-RA	X:23749155-23749689	470	EDO63480.2	5666824		1.31959		0		1.26939		0
AGAP001090-RA	X:23834052-23854040	2876	EAL38657.2	3290419		19.8499		17.2375		23.709		15.2941
AGAP001091-RA	X:23957192-23972419	3310	EAA43274.5	1282068		0		0		0		0
AGAP001091-RB	X:23957192-23998340	3262	EAA01214.5	1282066		3.9165		7.15404		4.22653		1.00828
AGAP001092-RA	X:24086189-24087589	1336	EAA01211.4	1282065		20.5258		25.1864		18.2645		25.4206
AGAP001093-RA	X:24094798-24142048	2085	EAU75750.1	4577405		16.372		12.7218		14.1754		22.4708
AGAP001094-RA	X:24233178-24254341	1434	EAA01215.4	1282064		25.8552		11.5225		18.3705		32.6611
AGAP001096-RA	2R:6576-7851	813	EAA01213.3	1282063		10.9363		7.10984		15.9989		13.6417
AGAP001097-RA	2R:18553-19549	869	EAA01212.5	1282062		1.24688		4.41611		1.90144		2.66346
AGAP001098-RA	2R:20367-21901	1403	EAA01417.6	1282061		5.51383		11.8751		3.82192		12.1563
AGAP001099-RA	2R:21881-31394	5318	EAA01057.5	1282060		10.6049		8.24757		6.30359		10.4034
AGAP001100-RA	2R:36342-45594	759	EAU75747.3	4577404		27.9656		37.3247		21.8414		62.4972
AGAP001101-RA	2R:55571-60067	1869	EAU75747.3	4577404		0.849814		0		1.19992		0
AGAP001102-RA	2R:66264-72695	5562	EAA01623.5	1282055		15.6221		18.488		13.3954		20.1225
AGAP001103-RA	2R:74259-75980	1509	EAA01059.4	1282054		8.5355		7.44084		8.89314		12.1899
AGAP001104-RA	2R:81094-84532	3291	EAL38656.3	1282053		0.928193		0.222369		2.62557		1.04837
AGAP001106-RA	2R:223732-227671	3699	EGK97662.1	1282051		9.0248		2.21113		9.76174		5.99453
AGAP001107-RA	2R:263810-267184	2703	EGK97662.1	1282051		23.9791		14.979		18.6528		10.3548
AGAP001107-RB	2R:263674-267184	2705	EGK97663.1	1282051		0		14.9954		0		10.3421
AGAP001108-RA	2R:267273-268618	1271	EAU75746.3	4577402		33.9943		49.6687		23.9573		56.7283
AGAP001109-RA	2R:273176-285693	2130	EAA00986.5	1282050		20.1922		27.8101		16.514		25.8163
AGAP001110-RA	2R:288097-293321	2287	EAA43269.3	1282049		8.23124		3.10145		1.5927		5.47847
AGAP001110-RB	2R:288113-293321	2360	EAA43268.2	1282048		1.40341		0		6.72235		0
AGAP001111-RA	2R:297229-307923	3864	EAA01013.5	1282047		0		0		0		0
AGAP001111-RB	2R:300329-307923	3325	EGK97660.1	1282046		18.2623		19.0429		8.13713		12.4684
AGAP001111-RC	2R:299148-307923	3460	EAA43263.3	1282046		0		0		0		0
AGAP001112-RA	2R:301616-303190	1419	EAA43265.3	1282046		2.49097		9.58214		0.339789		0.759697
AGAP001113-RA	2R:307268-317099	3061	EAA43266.3	1282046		19.6746		11.6977		3.67872		0
AGAP001116-RA	2R:372674-374369	1169	EAU75745.3	4577390		0		0		1.14017		0
AGAP001118-RA	2R:426828-429591	2217	EDO63294.1	5667714		0.516858		0		0.188746		0
AGAP001124-RA	2R:451593-453027	1354	EAA01009.5	1282032		2.2809		0		1.17321		2.44926
AGAP001126-RA	2R:504904-511603	831	EAA00991.4	1282030		7.11028		0		3.53342		2.24522
AGAP001127-RA	2R:514771-517415	2102	EDO63293.1	5667468		0.229867		0		0.0751961		0
AGAP001130-RA	2R:545597-552364	5754	EAA01427.6	1282027		3.76487		1.80997		5.54447		2.96022
AGAP001132-RA	2R:552869-555099	1962	EAA00959.6	1282024		8.2791		9.84394		6.92766		9.11553
AGAP001133-RA	2R:556577-560219	3486	EGK97658.1	1282024		12.5191		9.5952		8.7357		7.35119
AGAP001134-RA	2R:560843-562592	1688	EAA01056.5	1282023		15.1957		10.5216		10.1007		14.9214
AGAP001135-RA	2R:562787-565559	2610	EAA01012.4	1282022		1.83334		1.02271		0.857584		0
AGAP001136-RA	2R:565689-567393	1453	EAA01014.4	1282021		61.9109		54.5971		62.501		79.6976
AGAP001138-RA	2R:568906-570507	1223	EDO63292.2	5667639		493.782		638.735		408.91		572.249
AGAP001139-RA	2R:570583-572350	1690	EAA01055.5	1282018		28.4064		46.9508		19.357		36.0164
AGAP001140-RA	2R:572472-578806	5688	EGK97657.1	1282018		14.1505		5.686		6.37238		10.6188
AGAP001141-RA	2R:582183-585357	2268	EAA01494.5	1282017		6.3245		6.16015		4.56345		5.23794
AGAP001141-RB	2R:582183-587865	3991	EAL38650.4	1282016		13.5965		17.1903		8.44706		12.9869
AGAP001143-RA	2R:587998-589633	1552	EAA01035.2	1282015		103.808		192.668		80.4675		217.735
AGAP001144-RA	2R:592483-594701	1884	EAA01032.3	1282014		20.9925		21.1323		23.5859		25.5472
AGAP001145-RA	2R:595001-596454	1296	EAA01033.5	1282013		9.05324		24.732		4.59298		12.8975
AGAP001146-RA	2R:596585-599507	2850	EAA01058.2	1282012		7.04969		11.2626		2.76139		1.25165
AGAP001147-RA	2R:599851-600239	321	EDO63291.2	5667697		1.22202		0		17.5895		13.456
AGAP001148-RA	2R:601040-604098	2596	EAA01010.5	1282011		0		0		6.4606		0
AGAP001148-RB	2R:601040-606859	2604	EDO63290.2	5667577		37.4223		39.448		32.439		35.4065
AGAP001149-RA	2R:607206-608719	1447	EAA01612.5	1282009		4.7299		1.08612		5.60155		7.37165
AGAP001150-RA	2R:609029-612419	2919	EAA00955.5	1282008		10.8934		3.31881		6.26233		5.64069
AGAP001151-RA	2R:617197-625229	1253	EAA01037.4	1282006		368.569		299.938		280.189		337.137
AGAP001152-RA	2R:625430-626462	970	EAU75741.2	4577366		23.09		16.9507		14.2744		22.4853
AGAP001153-RA	2R:626497-628360	1596	EAU75739.3	4577365		33.5481		35.3735		38.9608		44.7819
AGAP001154-RA	2R:629168-630390	1157	EAA01611.5	1282001		17.2156		0		9.67632		21.8333
AGAP001156-RA	2R:630536-634830	4085	EAA01496.5	1282000		5.09925		10.7176		3.22336		5.21344
AGAP001157-RA	2R:637122-655131	16847	EAL38646.4	3290429		43.077		46.7118		35.1543		43.2138
AGAP001158-RA	2R:656191-657861	1501	EGK97653.1	3290429		2.69895		5.66445		1.16535		0
AGAP001159-RA	2R:658072-660564	2412	EAA43250.3	1281997		6.95251		1.09142		7.51101		7.97983
AGAP001160-RA	2R:660834-665222	3276	EAA43249.3	1281997		2.24731		0		1.99696		0.551838
AGAP001165-RA	2R:675308-677922	2547	EAA43247.5	1281995		6.00125		3.53656		4.88663		4.12404
AGAP001166-RA	2R:677952-679051	1007	EAA43246.1	1281994		27.9123		6.45553		11.7218		29.8082
AGAP001167-RA	2R:679354-680196	708	EAU75738.3	4577356		28.4645		22.7059		18.0259		28.8304
AGAP001168-RA	2R:680442-685871	4450	EAA00956.4	1281991		11.6531		0		7.3553		8.70045
AGAP001168-RB	2R:680442-685871	4398	EAL38645.2	3290428		12.2925		40.7945		11.4344		17.826
AGAP001174-RA	2R:695496-696755	1160	EAA00957.5	1281983		924.705		772.15		694.595		920.974
AGAP001175-RA	2R:713762-722284	1284	EAL38642.3	3290433		0		0		0.377216		0
AGAP001176-RA	2R:729585-730008	378	EAA01491.3	1281982		0		0		0		0
AGAP001177-RA	2R:730545-734079	986	EGK97647.1	1281982		0		0		0.197147		0
AGAP001179-RA	2R:735265-786214	2595	EAA00961.5	1281981		20.1366		25.1704		6.8751		15.1232
AGAP001181-RA	2R:789094-789957	735	N/A	4577351		366.037		222.227		102.011		283.423
AGAP001182-RA	2R:795140-796380	1091	EAA01469.2	1281978		38.7471		31.7618		33.4227		49.7602
AGAP001183-RA	2R:802408-803533	1057	EAA01819.5	1281976		3.16135		8.37384		0.788606		0
AGAP001184-RA	2R:811803-812476	537	EAA01817	1281974		0		4.48539		3.05911		6.23948
AGAP001185-RA	2R:820754-823404	1891	EDO63285.1	5667651		2.53669		6.23106		7.14108		17.991
AGAP001187-RA	2R:1132063-1161234	5829	EAL38639.4	3290436		11.1199		8.08116		16.7595		9.88939
AGAP001190-RA	2R:1173921-1175549	942	EGK97642.1	1281968		0.765357		0		1.3209		0
AGAP001192-RA	2R:1213325-1213894	569	EAA01704.5	1281967		3.12067		0		1.41336		8.69096
AGAP001193-RA	2R:1214535-1215158	540	EAA01806.3	1281966		0.724842		0		0.974136		0
AGAP001194-RA	2R:1215907-1232126	14625	EAA01693.1	1281965		14.2053		12.8623		7.80493		13.3026
AGAP001195-RA	2R:1238209-1257658	2576	EAA01805.2	1281963		21.1192		20.9568		13.1654		14.5346
AGAP001196-RA	2R:1257983-1259194	1141	EAL38638.3	3290438		10.1961		1.38684		6.62496		9.09623
AGAP001197-RA	2R:1272610-1273662	561	EAA01691.5	1281962		33.5312		30.2313		12.0744		42.4776
AGAP001198-RA	2R:1275454-1276464	885	EGK97639.1	1281960		0		0		0.164854		1.684
AGAP001199-RA	2R:1278911-1280352	1351	EGK97639.1	1281960		11.9191		13.8669		6.71961		11.6379
AGAP001200-RA	2R:1285741-1291277	4934	EGK97640.1	1281960		3.5739		0.376043		0		0
AGAP001200-RB	2R:1284943-1291277	4915	EAA01803.6	1281959		3.5807		0.377106		18.9775		8.89032
AGAP001201-RA	2R:1297007-1344393	971	EAA01802.5	1281958		4.54107		2.85902		5.41823		6.19925
AGAP001202-RA	2R:1402898-1404898	1720	EAA01800.3	1281956		0		0		0.768192		0
AGAP001203-RA	2R:1496599-1497238	639	EGK97637.1	1281956		0		0		0		0
AGAP001205-RA	2R:1501389-1514018	5408	EAA01720.6	1281955		0		0		0.0200756		0
AGAP001206-RA	2R:1527420-1529058	1326	EAA01799.1	1281954		0		0		0.28085		0
AGAP001207-RA	2R:1560057-1564399	748	EAA01684.4	1281953		50.521		72.0207		30.3655		47.1075
AGAP001208-RA	2R:1564838-1569129	2234	EGK97635.1	1281953		52.5413		38.3351		46.2432		25.138
AGAP001208-RB	2R:1567458-1569129	1605	N/A	1281951		155.462		362.517		131.894		203.802
AGAP001208-RC	2R:1564838-1566585	656	EAL38636.4	3290439		0		0		0		0
AGAP001209-RA	2R:1570810-1583778	5877	EAL38636.4	3290439		65.3406		41.0004		55.787		33.1591
AGAP001211-RA	2R:1585467-1589997	2428	EAA01608.5	1281949		38.5052		28.7888		33.3255		34.3093
AGAP001212-RA	2R:1593353-1595399	1925	EGK97633.1	1281949		0		0		0		0
AGAP001212-RB	2R:1593353-1595396	1241	EGK97634.1	1281949		199.882		272.012		52.5413		327.458
AGAP001213-RA	2R:1599877-1603974	2607	EAA01796.4	1281948		12.9244		19.9703		10.3826		7.43154
AGAP001214-RA	2R:1605326-1606439	1041	EAA01795.5	1281947		8.23039		0		8.14612		16.7169
AGAP001215-RA	2R:1608203-1613085	2035	EAA01794.5	1281946		5.11066		0		0		13.9273
AGAP001215-RB	2R:1608203-1613085	2320	EAA01793.5	1281945		4.85241		8.27707		6.79372		5.35182
AGAP001217-RA	2R:1615069-1616976	1837	EDO63284.2	5667660		44.1692		83.5052		43.3124		41.4292
AGAP001218-RA	2R:1617934-1620320	1634	EAA01681.5	1281944		0.151459		0		0.0448114		0
AGAP001219-RA	2R:1621912-1624294	1630	EAA01792.4	1281943		0		0		0.0898021		0
AGAP001220-RA	2R:1625813-1633067	2352	EGK97631.1	1281943		0		0		0		0
AGAP001220-RB	2R:1625813-1635009	2031	EAA01607.3	1281942		0		0		0		0
AGAP001220-RC	2R:1625813-1628505	2121	EDO63283.1	5667659		9.21069		9.6985		5.44541		4.9939
AGAP001222-RA	2R:1635843-1637291	1279	EAA01791.5	1281940		10.6509		15.8226		7.23082		9.5932
AGAP001223-RA	2R:1637506-1639524	1957	EGK97629.1	1281940		7.05191		2.79272		6.40597		1.69812
AGAP001224-RA	2R:1639767-1641840	2073	EAA01790.2	1281939		10.5514		5.51635		4.62776		4.12504
AGAP001225-RA	2R:1642947-1646465	3453	EAA01789.6	1281938		8.33295		5.6181		5.84143		2.53718
AGAP001226-RA	2R:1647690-1648722	960	EAA01788.6	1281937		3.90198		5.80721		3.17885		0
AGAP001227-RA	2R:1648879-1652299	3197	EGK97628.1	1281936		6.33421		2.85384		4.08846		8.03649
AGAP001228-RA	2R:1652311-1652885	486	EGK97628.1	1281936		0		0		0		0
AGAP001228-RB	2R:1652311-1652910	445	EAA01784.5	1281935		84.4061		177.026		42.9269		69.3827
AGAP001229-RA	2R:1653341-1658336	1480	EAA01705	1281934		92.8174		172.264		79.5624		123.597
AGAP001230-RA	2R:1686237-1691977	897	EAA01783.5	1281933		0		0		0.321609		0
AGAP001231-RA	2R:1730408-1745786	1761	EGK97627.1	1281933		0		7.14793		0		3.2183
AGAP001231-RB	2R:1730408-1745786	1941	EAA01782.5	1281931		6.70594		0		3.94457		0
AGAP001232-RA	2R:1745952-1747762	1720	EAA01781.5	1281930		15.7525		27.2532		12.9317		22.8073
AGAP001233-RA	2R:1747737-1749534	1453	EAA01780.6	1281929		19.3249		34.6409		18.6476		17.985
AGAP001234-RA	2R:1750143-1757210	6546	EAA01771.6	1281927		12.8501		18.1444		7.19067		12.726
AGAP001235-RA	2R:1757770-1764254	2165	EAA43234.4	1281923		32.3022		0		21.7297		0
AGAP001235-RB	2R:1757770-1761308	2033	EAA01761.3	1281920		11.8329		76.907		42.5697		52.6597
AGAP001236-RA	2R:1770521-1772729	1734	EDO63282.2	5667668		87.2045		135.986		95.0876		95.2485
AGAP001237-RA	2R:1772748-1773959	1071	EAA01770.4	1281921		65.0264		74.9262		51.2146		84.7874
AGAP001238-RA	2R:1779495-1815088	5167	EDO63281.2	5667666		0		0		0		0
AGAP001238-RB	2R:1779495-1815088	5506	EAU75727.2	4577294		1.85569		1.41135		2.37509		2.08902
AGAP001239-RA	2R:1840883-1864559	900	EDO63280.2	5667667		6.60461		21.178		8.00706		31.9863
AGAP001240-RA	2R:1882632-1884715	1617	EDO63279.2	5667664		0.953456		0		1.4626		0
AGAP001241-RA	2R:1905683-1906697	804	EDO63278.2	5667665		0		7.48462		0.401278		0
AGAP001242-RA	2R:1970270-1973082	744	EAA43230.3	3290448		19.4593		7.05394		14.307		8.45766
AGAP001244-RA	2R:2026788-2027870	840	EAU75726.3	4577293		1.55009		0		0		0
AGAP001245-RA	2R:2029477-2030464	819	EAA01759.4	1281917		0		0		1.24873		0
AGAP001246-RA	2R:2031647-2032691	852	EGK97624.1	1281917		0		0		0.219194		0
AGAP001247-RA	2R:2033355-2034363	845	EGK97625.1	1281917		0		0		0.298463		0
AGAP001248-RA	2R:2034985-2035967	816	EAA43227.3	1281916		1.25177		6.59706		0.779025		0
AGAP001249-RA	2R:2037106-2038136	852	EGK97623.1	1281916		0		0		0.525922		0
AGAP001250-RA	2R:2038457-2039707	1100	EAA01758.6	3290449		0.558817		0		0.0938481		0
AGAP001251-RA	2R:2040017-2041312	1082	EAL38627.3	3290450		0		0		0.641855		2.24646
AGAP001252-RA	2R:2041740-2042734	816	EAA01757.5	1281915		6.66712		29.0689		10.0956		13.194
AGAP001253-RA	2R:2043488-2044772	1047	EAA01746.3	1281913		38.8012		28.7288		50.2133		34.7623
AGAP001255-RA	2R:2046106-2053275	5497	EAA01745.5	1281912		35.4701		59.6219		23.4182		33.293
AGAP001256-RA	2R:2053329-2059076	2456	EAA01744.5	1281911		0		0		14.6377		0
AGAP001256-RB	2R:2053329-2055801	2139	EAA01703.2	1281910		0		0		0		0
AGAP001256-RC	2R:2053329-2056835	2160	EAA01721.5	1281909		215.382		214.989		115.042		188.184
AGAP001257-RA	2R:2059770-2064265	1856	EGK97619.1	1281909		119.401		73.7192		125.755		53.7254
AGAP001257-RB	2R:2059770-2065317	1780	EAA01689.5	1281908		349.693		180.782		415.157		283.08
AGAP001258-RA	2R:2066366-2067177	811	EAA01743.5	1281907		8.60946		7.83541		4.53876		1.76938
AGAP001259-RA	2R:2082466-2084221	1020	EGK97618.1	1281907		0.193285		0		0.633815		0
AGAP001261-RA	2R:2089320-2091433	1901	EAA43225.5	1281906		5.19695		0.701921		3.20239		6.68328
AGAP001264-RA	2R:2095726-2097478	1608	EAA43225.5	1281906		7.43235		13.8461		7.56016		1.15988
AGAP001265-RA	2R:2101259-2106211	2376	EAA01688.5	1281905		3.14192		0.993516		2.22476		1.3651
AGAP001267-RA	2R:2125309-2132140	3262	EAA01741.2	1281904		115.228		172.88		86.0139		130.679
AGAP001268-RA	2R:2132453-2133880	1004	EAA01740.5	1281903		29.914		21.3855		28.1611		31.4228
AGAP001269-RA	2R:2140535-2145097	2043	EAA01739.3	1281902		9.36703		13.6875		11.7317		11.7196
AGAP001269-RB	2R:2140550-2145097	2277	EAA01728.5	1281901		19.7493		20.31		8.39733		5.33477
AGAP001270-RA	2R:2146077-2147348	1209	EAA01727.3	1281900		8.66971		16.2504		5.30876		5.41042
AGAP001271-RA	2R:2148669-2158897	5850	EAA43224.5	1281899		7.20126		39.8001		5.91185		24.471
AGAP001271-RB	2R:2148669-2158897	6132	EAA01722.5	1281897		15.6374		0		14.4762		0
AGAP001272-RA	2R:2161806-2166828	2397	EAA43222.5	1281895		17.9601		6.40265		10.5197		15.2314
AGAP001272-RB	2R:2161806-2167475	2500	EDO63275.2	1281895		0		0		1.64384		0
AGAP001273-RA	2R:2176279-2180464	2859	EAA01723.5	1281896		34.7067		18.3761		21.5229		21.3825
AGAP001274-RA	2R:2185353-2186002	649	EGK97615.1	1281896		5487.77		10020.1		5406.68		7414.1
AGAP001275-RA	2R:2186060-2186808	679	EAA43220.3	3290452		2.16148		0		2.91239		4.11814
AGAP001276-RA	2R:2187229-2188894	1563	EAA01777.4	1281892		19.9478		11.4657		11.7806		19.0473
AGAP001277-RA	2R:2189193-2190072	802	EAA01205.5	1281891		135.679		106.004		108.157		232.124
AGAP001278-RA	2R:2195492-2197228	501	EAA01206.5	1281890		29.9455		89.6184		20.405		28.0725
AGAP001279-RA	2R:2217739-2222956	2564	EGK97612.1	1281890		11.4426		4.21001		14.0132		7.11823
AGAP001280-RA	2R:2263693-2269072	1930	EGK97613.1	1281890		31.1627		19.1515		32.8725		30.6803
AGAP001281-RA	2R:2271561-2274752	2031	EAA01207.6	1281887		6.30156		0		8.15106		0
AGAP001281-RB	2R:2268139-2274752	1862	EAA01778.6	1281886		9.74889		26.0252		17.2488		22.4664
AGAP001283-RA	2R:2276104-2279562	1838	EAA01307.5	1281885		0		1.85905		0.425088		0
AGAP001283-RB	2R:2276104-2279417	2045	EAA01209.5	1281884		0.472876		0		0.715387		0
AGAP001284-RA	2R:2280075-2281706	1384	EAA01203.5	1281883		0		0		0.318969		0
AGAP001285-RA	2R:2470906-2472085	1103	EAA01202.6	1281881		119.091		136.605		85.3356		150.035
AGAP001286-RA	2R:2472437-2475513	2860	EAA01201.3	1281880		10.1224		12.5218		9.00469		15.3154
AGAP001287-RA	2R:2476049-2498876	3816	EAA01779.5	1281879		26.092		24.3747		25.2908		20.0019
AGAP001287-RB	2R:2476049-2498876	16410	EDO63272.1	5667582		1.94731		0.717199		1.92862		0.968403
AGAP001287-RC	2R:2494424-2498876	1725	EAU75720.1	4577301		0		0		0		0
AGAP001290-RA	2R:2505658-2508881	3162	EAA01330.6	1281875		18.9689		21.7216		14.6428		29.1449
AGAP001291-RA	2R:2539594-2571510	2124	EAA01198.5	1281874		0		0		0.0919821		0
AGAP001292-RA	2R:2616402-2618742	2121	EAU75718.3	4577315		4.17823		1.53298		3.29516		1.85653
AGAP001293-RA	2R:2619882-2623094	3074	EAU75718.3	4577315		1.64048		6.25943		1.71696		4.98976
AGAP001294-RA	2R:2623886-2626235	2202	EAA01197.5	1281873		1.32267		0		2.53604		0.803206
AGAP001296-RA	2R:2628766-2644802	10165	EAA01786.3	1281871		22.8111		21.3666		26.7113		16.3268
AGAP001297-RA	2R:2646109-2647858	1467	EAA01785.3	1281870		27.4321		39.0975		31.5196		28.4386
AGAP001298-RA	2R:2648268-2653960	3564	EAA01775.4	1281869		44.2482		56.9768		36.4644		34.1006
AGAP001299-RA	2R:2654312-2656352	2040	EAA01196.4	1281868		35.1139		91.1783		51.4558		87.6795
AGAP001300-RA	2R:2658118-2658992	712	EAA01195.3	1281867		135.565		230.193		111.684		262.977
AGAP001301-RA	2R:2659246-2660358	1059	EDO63271.2	5667583		11.6731		0		5.94366		9.46647
AGAP001302-RA	2R:2660469-2662493	1839	EGK97608.1	1281865		39.0146		35.4272		25.4293		22.0037
AGAP001303-RA	2R:2715679-2723763	1157	EGK97608.1	1281865		3.00348		2.46804		3.01825		3.21741
AGAP001303-RB	2R:2712309-2723763	1179	EAA01312.4	1281864		0		0		0		0
AGAP001304-RA	2R:2734845-2737423	1449	EAA01192.4	1281863		0.31542		0		0.802216		0
AGAP001306-RA	2R:2802247-2803419	1019	EDO63268.2	1281862		52.1372		50.6241		58.757		83.4928
AGAP001307-RA	2R:2803337-2804587	1180	EDO63269.2	1281862		62.1242		54.1408		45.3365		50.3526
AGAP001308-RA	2R:2807244-2818374	1958	EAA43216.5	1281862		203.178		215.188		112.231		152.704
AGAP001309-RA	2R:2838493-2840101	1464	EDO63270.2	1281862		0		0		0.554918		0
AGAP001310-RA	2R:2840127-2842171	1754	EGK97606.1	1281862		14.7377		16.1937		8.46494		7.4358
AGAP001311-RA	2R:2842384-2842848	393	EDO63267.1	5667546		134.204		144.895		72.3911		117.736
AGAP001312-RA	2R:2843089-2845996	1940	EAA01190.3	1281861		92.0009		0		90.305		0
AGAP001312-RB	2R:2843526-2845996	1899	EAA01774.5	1281860		41.7834		81.1049		0		123.022
AGAP001313-RA	2R:2846879-2868935	1549	EAA01189.4	1281858		139.54		72.3884		127.148		66.9808
AGAP001314-RA	2R:2874534-2875630	1017	EAA01772.3	1281857		57.7279		44.5163		32.6424		29.7071
AGAP001315-RA	2R:2882343-2895081	3161	EAL38620.3	3290456		0		0		0		0
AGAP001315-RB	2R:2882343-2895081	3689	EGK97605.1	3290456		7.72523		0		0		6.63196
AGAP001315-RC	2R:2882343-2895081	3467	EAU75716.1	4577324		0		0		0		0
AGAP001315-RD	2R:2882343-2895081	3071	EAA01187.5	1281855		24.9362		11.386		18.773		19.5186
AGAP001315-RE	2R:2882343-2978863	4340	EAU75715.2	4577336		15.7134		11.0208		21.1035		0
AGAP001316-RA	2R:2915592-2934805	1405	EAA01604.4	1281853		1.71453		0		1.2893		0
AGAP001318-RA	2R:2979490-2982024	1781	EAA01183.5	1281851		98.7221		55.2832		33.4507		72.1791
AGAP001319-RA	2R:2983191-2984995	1804	EAA01333.3	1281850		24.8715		27.4227		25.4131		17.7813
AGAP001320-RA	2R:2987348-2991811	4050	EAA01324.4	1281848		26.5245		28.8999		19.3641		25.4191
AGAP001321-RA	2R:2992463-2993429	884	EAL38619.3	1281848		25.163		35.1267		14.4179		23.1724
AGAP001322-RA	2R:2993786-2997135	2796	EGK97604.1	1281848		13.6585		9.02253		9.35069		3.04823
AGAP001322-RB	2R:2993786-2997135	2956	EDO63266.1	5667529		1.32917		0		0		0
AGAP001323-RA	2R:2997176-2998252	1003	EDO63265.1	5667531		32.7476		6.15056		48.823		8.57591
AGAP001324-RA	2R:2999288-3003685	4065	EAA01181.5	1281846		10.6959		13.1758		6.22681		6.09753
AGAP001325-RA	2R:3003979-3009428	1787	EAA01150.5	1281845		261.95		316.571		227.093		430.919
AGAP001326-RA	2R:3009615-3010357	673	EAA01180.4	1281844		17.1132		25.6372		17.9301		31.7997
AGAP001328-RA	2R:3039805-3049522	4269	EAA01128.5	1281842		20.903		9.97154		16.8047		12.937
AGAP001329-RA	2R:3094227-3094979	655	EAA01103.4	1281841		5.58536		0		10.3789		0
AGAP001330-RA	2R:3124553-3195326	3456	EAA01125.4	1281840		21.6337		37.7173		32.6958		24.1102
AGAP001330-RB	2R:3124553-3184359	2659	EAA01602.4	1281839		0		0		0		0
AGAP001330-RC	2R:3124553-3184359	4252	EAA01108.3	1281838		0		0		0		0
AGAP001331-RA	2R:3226132-3227189	849	EAA43211.3	4577251		0		0		0		0
AGAP001332-RA	2R:3251612-3252710	963	EAA01449.4	1281837		0		0		0.0985008		0
AGAP001333-RA	2R:3253874-3257684	2496	EAA01167.4	1281836		1.34647		0.994901		1.57878		1.51689
AGAP001334-RA	2R:3260239-3261465	1226	EAA01165.4	1281834		32.9907		50.3664		18.3736		31.532
AGAP001335-RA	2R:3262687-3282290	908	EAA01166.5	1281835		76.1675		29.85		52.0327		73.6804
AGAP001336-RA	2R:3286020-3294386	2118	EDO63264.1	5667527		38.4064		23.4457		31.479		8.54782
AGAP001337-RA	2R:3308741-3311392	2163	EAA01147.4	1281832		1.41585		0		1.1599		5.20829
AGAP001338-RA	2R:3313344-3317264	3555	EAA01088.4	1281831		9.54237		15.3654		8.04241		11.5603
AGAP001339-RA	2R:3319865-3321548	1566	EAA01395.3	1281830		7.19848		0		5.24212		2.03002
AGAP001340-RA	2R:3322959-3324572	1508	EDO63263.1	5667528		7.82854		3.22659		3.98705		1.67787
AGAP001341-RA	2R:3324750-3330289	2490	EAA43210.3	1281829		48.3359		70.411		44.5312		49.7755
AGAP001342-RA	2R:3330416-3331217	725	EAA01402.2	1281828		7.20253		21.8153		7.30276		15.8298
AGAP001343-RA	2R:3331997-3345232	2194	EDO63262.1	5667530		27.9273		9.20287		22.4181		4.66405
AGAP001344-RA	2R:3358518-3370810	1815	EAL38612.2	3290462		0		0		0.0317432		0
AGAP001345-RA	2R:3362646-3364773	2127	EAL38611.2	3290463		0		0		0		0
AGAP001346-RA	2R:3380536-3381874	800	N/A	1281827		0		0		0		0
AGAP001347-RA	2R:3382257-3384035	1639	EAA01129.1	1281825		17.8446		14.074		17.7471		21.7109
AGAP001348-RA	2R:3384345-3388160	1465	EAA43207.3	1281824		0.22355		0		0.0877073		0
AGAP001349-RA	2R:3394541-3395858	1244	EAU75712.2	4577258		14.7247		6.36499		15.6523		12.9371
AGAP001350-RA	2R:3399097-3402472	918	EAA01086.3	1281821		9.91594		0		6.87184		14.0011
AGAP001351-RA	2R:3423283-3426247	1323	EAA01087.5	1281820		3.96165		0		2.29399		0
AGAP001352-RA	2R:3430764-3432005	1111	EAA01134.4	1281819		0		0		0.131342		0
AGAP001353-RA	2R:3432983-3433877	762	EAA01133.3	1281818		0		0		0.0419557		0
AGAP001354-RA	2R:3434158-3435100	811	EAA01652.5	1281817		0		0		0.47756		3.2265
AGAP001355-RA	2R:3435806-3436692	723	EAA43206.4	1281814		0.750863		0		0.784663		0
AGAP001356-RA	2R:3484106-3495790	4443	EAA01131.5	1281812		13.9311		9.94971		34.6147		9.59254
AGAP001357-RA	2R:3501595-3503538	1803	EGK97603.1	1281811		45.747		89.9974		29.0219		43.6163
AGAP001358-RA	2R:3512831-3567719	2995	EGK97603.1	1281811		4.44812		1.94046		9.27395		0.632487
AGAP001360-RA	2R:3546130-3548750	2554	EAA01396.5	1281810		0		0		0.124435		0
AGAP001361-RA	2R:3568691-3571356	2273	EAA43202.5	1281808		17.4359		9.30588		9.90311		7.40155
AGAP001362-RA	2R:3571834-3577510	3706	EGK97602.1	1281808		19.5997		25.5242		15.4565		22.5338
AGAP001363-RA	2R:3578168-3580460	1956	ACS52804.1	1281807		30.7782		13.9018		21.9483		19.9468
AGAP001364-RA	2R:3580983-3581797	656	EAA01431.5	1281806		98.0233		76.3828		59.0424		85.1652
AGAP001365-RA	2R:3581704-3584603	2011	EGK97600.1	1281806		0		7.07807		4.92598		3.56712
AGAP001366-RA	2R:3584941-3588013	1939	EGK97601.1	1281806		98.4229		131.93		66.2085		80.7321
AGAP001367-RA	2R:3590763-3632244	2865	EAA01127.3	1281805		17.5863		12.3795		17.8977		17.4553
AGAP001368-RA	2R:3634517-3645862	2913	N/A	1281804		0		56.5641		14.5946		66.874
AGAP001368-RB	2R:3635815-3645862	2920	N/A	1281803		75.7867		6.37133		48.4846		0
AGAP001369-RA	2R:3648150-3730354	4570	N/A	4577238		69.9235		32.0677		36.336		11.1403
AGAP001370-RA	2R:3840141-3879913	2380	N/A	1281802		2.41973		4.45112		4.10547		0
AGAP001370-RB	2R:3840141-3879913	2323	EAA01470.4	1281799		2.10149		0		3.49275		0.854734
AGAP001371-RA	2R:3885126-3885956	695	EAA01111.5	1281798		39.9397		91.57		20.2239		65.6017
AGAP001372-RA	2R:3888122-3995260	1467	EAA01110.5	1281797		8.59312		6.99003		3.61936		7.05285
AGAP001372-RB	2R:3888122-3995260	1620	EAA01397.3	1281796		0		0		0		0
AGAP001372-RC	2R:3888122-3995260	1584	EAA01397.3	1281796		7.88288		0		10.918		0
AGAP001373-RA	2R:3995816-3998759	2853	ACS52302.1	1281793		17.958		14.2718		20.2165		23.4465
AGAP001374-RA	2R:4001199-4002475	1276	EDO63260.2	5667503		0.485661		0		0.253685		0
AGAP001375-RA	2R:4010430-4013511	2735	EAA01476.5	1281790		1.73604		0		1.75564		0
AGAP001376-RA	2R:4014252-4016549	1759	ACS52207.1	1281789		37.939		15.148		34.4408		57.5649
AGAP001377-RA	2R:4017726-4020192	1780	EAA01406.5	1281788		54.4505		21.1594		50.8467		40.5465
AGAP001380-RA	2R:4050176-4051830	1334	EAA01105.4	1281786		30.305		26.2517		20.3566		38.19
AGAP001381-RA	2R:4053092-4061875	5745	EAU75702.3	4577438		14.3343		16.0369		8.97805		9.20566
AGAP001382-RA	2R:4067051-4078477	801	EAA01107	1281785		0		0		3.75017		0
AGAP001382-RB	2R:4067051-4078391	731	EAA01106.5	1281784		0.207442		36.4651		8.78958		0
AGAP001384-RA	2R:4098310-4099372	1062	EGK97596.1	1281784		28.0499		6.66166		34.7432		16.8322
AGAP001386-RA	2R:4103439-4111571	7587	EAA01098.5	1281782		14.1905		8.8002		14.4915		9.63548
AGAP001387-RA	2R:4116620-4117855	806	EAA01450.4	1281781		390.892		221.564		215.987		518.655
AGAP001388-RA	2R:4120809-4122586	861	EDO63259.1	5667494		0		0		0.195104		0
AGAP001389-RA	2R:4128478-4139224	996	EDO63258.2	5667495		0		0		0.113032		0
AGAP001390-RA	2R:4142241-4145605	1387	EAA01097.4	1281778		116.724		68.2321		101.031		191.015
AGAP001391-RA	2R:4146362-4149418	1461	EAA01506.4	1281777		21.2983		38.5719		21.076		22.914
AGAP001392-RA	2R:4149628-4151307	1182	EAA01096.4	1281776		15.0866		8.79807		15.6113		27.0162
AGAP001393-RA	2R:4152299-4153102	721	EAA01095.5	1281775		33.64		28.8651		11.601		13.3663
AGAP001394-RA	2R:4153646-4168168	1267	EDO63257.2	5667497		19.2307		0		20.9419		0
AGAP001394-RB	2R:4153646-4168168	1267	EAA01093.5	1281773		16.0154		3.91898		9.80421		12.7133
AGAP001395-RA	2R:4178103-4179000	807	EDO63256.2	5667498		7.29813		8.17047		14.6088		26.4372
AGAP001396-RA	2R:4179317-4181072	1613	EDO63255	5667499		46.8275		42.2459		39.341		63.041
AGAP001397-RA	2R:4181463-4183005	1479	EAA01092.5	1281769		9.95646		11.371		9.25606		10.3833
AGAP001398-RA	2R:4183803-4184912	657	EAA01091.2	1281768		28.7249		82.0488		25.0422		48.2982
AGAP001399-RA	2R:4186474-4189953	3103	AAO12105.1	1281767		39.7805		16.2461		32.7814		32.1022
AGAP001400-RA	2R:4190439-4191665	1156	AAO12105.1	1281767		29.4455		38.0141		20.6266		15.3526
AGAP001401-RA	2R:4191971-4193497	1337	EAA01081.5	1281766		15.1061		7.48801		13.7405		21.1689
AGAP001402-RA	2R:4193841-4196673	2670	EAL38602.3	1281765		20.2576		39.3985		13.5387		25.1134
AGAP001403-RA	2R:4196641-4197466	825	EGK97593.1	1281765		41.9928		91.5563		65.4781		73.4159
AGAP001404-RA	2R:4197825-4200745	2790	EAA01079.5	1281764		6.72286		21.063		4.43219		10.286
AGAP001405-RA	2R:4201701-4202915	1099	EDO63254.1	5667504		7.61514		7.63274		7.67099		2.45007
AGAP001406-RA	2R:4203346-4204657	1239	EAA01078.4	1281763		11.0107		25.7433		0		0
AGAP001407-RA	2R:4204638-4206271	1459	EAA01077.6	1281762		100.172		54.2384		94.2264		63.7706
AGAP001408-RA	2R:4206542-4207195	653	EAA01076.3	1281761		3472.81		5133.75		2352.94		3857.8
AGAP001410-RA	2R:4334731-4351316	2685	EAA01581.4	1281758		6.2347		3.64469		5.15923		6.78902
AGAP001411-RA	2R:4482873-4491058	1270	EGK97588.1	1281757		0		5.5898		6.62471		0
AGAP001411-RB	2R:4482873-4496691	1413	EGK97588.1	1281757		56.8383		11.9194		22.1118		16.4952
AGAP001412-RA	2R:4523317-4543046	1530	EGK97589.1	1281757		0.813343		5.20852		0.79744		0
AGAP001413-RA	2R:4546477-4559023	1605	EGK97588.1	1281757		1.9014		8.16653		0.809451		0.821451
AGAP001414-RA	2R:4563163-4564968	1734	EAA01768.2	1281756		26.4273		45.0092		21.6853		45.4086
AGAP001415-RA	2R:4572744-4585913	2664	EAA01767.4	1281755		2.14294		4.4429		5.88124		1.49985
AGAP001416-RA	2R:4586512-4587286	774	EAA01556.4	1281754		0		0		0.378713		0
AGAP001417-RA	2R:4657949-4659347	1181	EAA01766.4	1281753		9.37063		0		22.9268		0
AGAP001417-RB	2R:4657949-4659053	1044	EAA01765.5	1281752		49.3711		29.8458		14.9199		38.2552
AGAP001418-RA	2R:4663353-4667600	3125	EAA01764.4	1281751		31.9759		18.619		32.7485		36.8256
AGAP001419-RA	2R:4668474-4729876	1973	EAA01763.5	1281750		1.37672		0		0		0
AGAP001419-RB	2R:4697921-4729876	1654	EAA01762.6	1281749		2.37363		0		4.85919		0
AGAP001419-RC	2R:4684964-4729876	1946	EAL38601.1	3290473		2.05646		3.08286		12.3368		3.75411
AGAP001419-RD	2R:4684964-4729876	1946	EAA01754.5	1281746		0		0		0		0
AGAP001420-RA	2R:4739220-4740413	1104	EGK97586.1	1281746		514.274		435.145		357.466		440.339
AGAP001421-RA	2R:4740771-4742911	1992	EDO63253.1	5667715		12.6605		35.8		6.90667		7.4901
AGAP001422-RA	2R:4743079-4744435	920	EAL38600.3	3290474		6.40942		0		2.63836		4.63792
AGAP001423-RA	2R:4746140-4748841	2200	CAO83306.1	1281744		34.8221		6.87416		21.5723		21.7233
AGAP001424-RA	2R:4750040-4752796	2568	EAA01752.3	4577187		61.335		59.489		106.628		32.7346
AGAP001425-RA	2R:4753563-4754986	1086	EGK97583.1	4577187		0.0960922		0		0.153563		0
AGAP001426-RA	2R:4756011-4757124	985	EGK97584.1	4577187		35.307		30.6075		34.8564		30.0952
AGAP001427-RA	2R:4761982-4771036	8724	EAA01751.5	1281742		8.23868		0.439254		13.8063		5.08006
AGAP001428-RA	2R:4785996-4786773	642	EGK97582.1	4577202		55.2892		18.132		27.7424		23.6021
AGAP001429-RA	2R:4787206-4790047	1959	EGK97582.1	4577202		39.5038		35.2906		15.3907		39.853
AGAP001429-RB	2R:4788086-4789513	1427	EAL38598.3	3290475		9.23249		12.8959		5.12652		0
AGAP001430-RA	2R:4794057-4795073	918	EAA01750.5	1281739		11.5271		0		7.28124		2.59405
AGAP001432-RA	2R:4798079-4799501	1340	EAA01750.5	1281739		11.7834		7.02776		8.4305		21.3663
AGAP001433-RA	2R:4840497-4842657	2013	EAA01748.5	1281738		0.112027		0		0.252548		0
AGAP001434-RA	2R:4848634-4895916	1374	EAA01747.4	1281736		1.82909		0		0		0
AGAP001434-RB	2R:4848634-4895916	1371	N/A	1281735		0		0		0		0
AGAP001434-RC	2R:4848634-4895916	1371	EAA01731.5	1281734		0		0		4.54986		0
AGAP001435-RA	2R:4948688-4992698	2232	EAA01601.4	1281732		4.75491		10.832		6.65756		3.19329
AGAP001438-RA	2R:5021916-5027166	2137	EAL38597.4	3290476		0		0		0		0
AGAP001438-RB	2R:5021916-5049053	2149	EGK97574.1	3290476		151.302		318.635		137.121		175.539
AGAP001439-RA	2R:5030042-5041653	458	EGK97575.1	3290476		0		0		0		0
AGAP001440-RA	2R:5049345-5051914	2130	EGK97576.1	3290476		49.7179		0		47.4668		0
AGAP001440-RB	2R:5049630-5051914	2117	EGK97577.1	3290476		18.5546		64.4311		18.2689		72.1432
AGAP001441-RA	2R:5052771-5054534	1375	EAA01729.3	1281727		22.5333		20.5849		21.6117		40.5806
AGAP001442-RA	2R:5057272-5058671	1223	EAA01600.6	1281726		25.1919		25.1559		30.8538		46.457
AGAP001443-RA	2R:5058684-5060107	1215	EAA01726.5	1281725		3108.97		4166.36		2856.38		3040.87
AGAP001444-RA	2R:5062560-5100497	1569	EAA01725.3	1281724		6.20578		0		11.0033		0
AGAP001445-RA	2R:5136652-5137549	663	EAA43185.5	1281722		0.874385		0		0.280075		0
AGAP001446-RA	2R:5140729-5214670	3229	EGK97571.1	1281722		0		0		5.23034		7.77079
AGAP001446-RB	2R:5140729-5184852	4005	EGK97572.1	1281722		16.0525		11.5825		17.8079		8.00853
AGAP001446-RC	2R:5140729-5199458	2669	EAA00826.6	1281721		8.2436		0		10.746		0
AGAP001446-RD	2R:5140729-5142959	1689	EAA43184.3	1281720		12.9838		0		9.88296		0
AGAP001446-RE	2R:5140729-5160102	2715	EAA00867.4	1281719		0		0		0		0
AGAP001447-RA	2R:5215151-5216681	1465	EAU75692.2	4577204		48.307		48.3658		89.663		55.3352
AGAP001448-RA	2R:5222246-5227609	1047	EAU75693.2	4577204		49.5136		40.3713		33.73		40.4808
AGAP001449-RA	2R:5229809-5230716	838	EGK97570.1	4577204		435.029		270.404		489.255		367.372
AGAP001450-RA	2R:5232294-5234152	1715	EAA00841.3	1281717		37.2595		17.0299		44.9948		58.9144
AGAP001451-RA	2R:5241124-5250571	3996	EAL38592	1281716		0		0		3.38961		0
AGAP001451-RB	2R:5241124-5250571	5661	EAL38592	1281716		0		0		0		4.67087
AGAP001451-RC	2R:5237784-5250571	6345	EAL38592	1281716		11.7309		11.7402		10.4378		4.7958
AGAP001452-RA	2R:5252709-5261854	3734	EAL38591.4	1281715		12.6604		7.94155		12.4567		9.41991
AGAP001453-RA	2R:5263198-5266126	2856	EAA00861.3	1281714		1.48841		4.16776		0.532564		0
AGAP001454-RA	2R:5266432-5267166	734	EAA01288.3	1281713		34.4049		54.2723		25.9347		20.3997
AGAP001455-RA	2R:5267486-5280188	7882	EAA01309.4	1281712		11.671		10.0296		8.68279		8.8057
AGAP001455-RB	2R:5267917-5280188	6457	EAA01352.5	1281711		0		0		0		0
AGAP001455-RC	2R:5272139-5280188	5920	EGK97567.1	1281711		0		0		0		0
AGAP001458-RA	2R:5281494-5282828	1199	EAA01280.5	1281709		6.50062		0		5.01381		11.0903
AGAP001459-RA	2R:5283095-5284326	762	EAU75690.3	4577214		0		0		0		0
AGAP001459-RB	2R:5283161-5284326	729	EAA00868.5	1281707		0		0		0		0
AGAP001459-RC	2R:5283528-5284326	719	EAA43181.5	1281705		3885.08		8075.96		4326.83		5710.08
AGAP001460-RA	2R:5286140-5291320	2463	EAA01292.3	1281704		28.3156		39.4567		33.5836		33.507
AGAP001461-RA	2R:5292780-5294103	1085	EAA00864.6	1281703		31.0737		28.2342		30.4952		47.2584
AGAP001462-RA	2R:5294600-5296609	1930	EDO63251.2	5667575		14.783		5.04176		12.8455		9.34713
AGAP001463-RA	2R:5296805-5298958	2075	EAA00842.4	1281701		9.04576		13.3713		5.22922		10.7106
AGAP001464-RA	2R:5300730-5315891	3277	EAA01711.5	1281700		22.6774		0		15.6829		9.43043
AGAP001464-RB	2R:5300730-5309088	3432	EAA00823.5	1281699		9.35893		18.9093		3.35271		0
AGAP001466-RA	2R:5316667-5317902	966	EAA00881.3	1281698		38.3034		44.705		25.9534		85.9283
AGAP001467-RA	2R:5321975-5326279	3906	EAA43180.3	1281697		15.1268		5.62191		8.92176		9.73348
AGAP001468-RA	2R:5327483-5334602	3556	EAA00817.3	1281696		33.2737		42.32		22.343		35.2173
AGAP001469-RA	2R:5341314-5350782	3546	EAA43179.3	1281694		10.7027		5.49689		8.65385		6.69895
AGAP001470-RA	2R:5352330-5355060	2244	EGK97564.1	1281694		2.26313		0		2.04402		2.39599
AGAP001471-RA	2R:5355839-5358629	1963	EGK97564.1	1281694		21.3085		17.7071		18.0078		18.4635
AGAP001472-RA	2R:5359825-5364330	3915	EGK97564.1	1281694		12.7729		8.7442		11.4662		13.2422
AGAP001473-RA	2R:5364945-5369903	2252	EAA00813.4	1281690		11.5917		17.051		8.5463		11.7961
AGAP001474-RA	2R:5371422-5372853	1070	EAA01809.5	1281691		0		47.9384		3.15206		0
AGAP001475-RA	2R:5373542-5378576	3808	EAA01329.5	1281689		23.1744		25.7923		23.1445		39.2106
AGAP001476-RA	2R:5378776-5383987	1791	EAA00857.4	1281688		67.6526		58.8335		60.0057		62.9051
AGAP001477-RA	2R:5386546-5388354	1532	EAA01818.5	1281687		0.548482		0		0.492889		0
AGAP001478-RA	2R:5390304-5394755	2901	EAA00847.5	1281686		3.89929		1.97857		11.2053		6.12217
AGAP001480-RA	2R:5403665-5407083	2765	EAA00824	4577242		20.666		29.0243		28.1112		24.6789
AGAP001480-RB	2R:5397450-5407083	4697	EGK97563.1	4577242		4.30874		0		0		0
AGAP001480-RC	2R:5399142-5407083	4408	EAU75687.2	4577244		0		0		0		0
AGAP001480-RD	2R:5397434-5407083	4347	EAU75687.2	4577244		16.4284		36.7428		15.2595		11.7314
AGAP001481-RA	2R:5408353-5418148	3042	EAA01279.5	1281681		3.65819		1.93677		4.49807		1.82285
AGAP001482-RA	2R:5412133-5416055	3294	EAA00886.2	1281680		86.6582		76.5486		72.2279		119.932
AGAP001483-RA	2R:5426072-5426742	606	EAA01824.5	1281679		6.83944		0		13.5497		0
AGAP001484-RA	2R:5426951-5429009	1502	EGK96529.1	5667704		27.373		17.0489		16.5559		43.5669
AGAP001485-RA	2R:5437339-5449870	2724	EAU75686.3	4577217		0.379093		0		1.47574		0.74317
AGAP001486-RA	2R:5443333-5462040	3634	EAU75685.3	4577218		92.7144		104.235		71.2646		95.8781
AGAP001487-RA	2R:5476046-5483951	1122	EAA43174.2	1281675		3.18469		1.23315		4.92555		0
AGAP001487-RB	2R:5476046-5497777	1086	EGK97560.1	1281675		1.15235		0		2.20626		7.41445
AGAP001488-RA	2R:5545460-5555466	2525	EGK97561.1	1281675		16.2303		5.69828		25.0492		4.37689
AGAP001488-RB	2R:5545460-5555456	2616	EAA01815.3	1281674		0		0		0		0
AGAP001490-RA	2R:5556916-5558802	1688	EAA01315.4	1281673		23.8218		5.22208		18.9943		26.202
AGAP001491-RA	2R:5558859-5559879	1020	EGK97559.1	1281673		61.6466		70.5352		51.7345		63.1515
AGAP001492-RA	2R:5560312-5563158	2427	EAA00835.6	1281672		7.4688		0		4.03853		4.47206
AGAP001493-RA	X:1646370-1647834	1464	EGK97557.1	1281671		0		0		0		0
AGAP001495-RA	2R:5610197-5630520	693	EGK97557.1	1281671		11.2988		0		8.91271		0
AGAP001496-RA	2R:5638254-5642700	3596	EGK97557.1	1281671		73.7125		67.9196		93.6576		72.6714
AGAP001497-RA	2R:5645474-5661255	4208	EAA00874.3	1281670		15.3587		0		0		0
AGAP001497-RB	2R:5645474-5661255	4133	EAA01311.5	1281669		44.5314		0		74.0079		36.7596
AGAP001497-RC	2R:5645474-5661255	4133	EAA43173.4	1281668		14.9538		48.0247		9.50575		0
AGAP001500-RA	2R:5684803-5688313	3143	EAA00870.4	1281666		23.8758		28.648		18.233		24.1145
AGAP001501-RA	2R:5689162-5690818	1253	EAA00866.2	3290482		0		0		0		0
AGAP001501-RB	2R:5689640-5690818	1029	EAA01286.3	1281665		0		0		0		0
AGAP001501-RC	2R:5689554-5690818	1019	EAU75683.1	4576805		123.876		111.33		136.565		110.72
AGAP001502-RA	2R:5690855-5692322	1029	EAU75682.3	4576803		230.955		206.562		72.6832		166.861
AGAP001503-RA	2R:5692707-5694802	1773	EAA00862.4	1281664		0		0		0.412857		0
AGAP001504-RA	2R:5695127-5698055	819	EAA01821.4	1281663		0		0		2.38719		5.46656
AGAP001505-RA	2R:5695122-5697106	1247	EAA01332.5	1281662		19.8415		0		16.7549		31.3167
AGAP001505-RB	2R:5695213-5697106	1356	EAL38580.4	1281661		3.07776		31.167		2.62523		0
AGAP001507-RA	2R:5701494-5705051	2416	EAA01284.5	1281660		14.6024		12.2755		12.2994		18.0999
AGAP001508-RA	2R:5710026-5710780	679	EAA00850.3	1281659		4.30465		8.61565		2.30351		19.6784
AGAP001509-RA	2R:5712375-5713285	845	EAA01355.4	1281658		0.903905		0		0		0
AGAP001510-RA	2R:5715515-5716495	879	EGK97552.1	1281658		0.40552		8.9693		0.519766		0
AGAP001511-RA	2R:5720112-5721309	1127	EDO63246.2	5667554		0.382448		0		5.23933		0
AGAP001512-RA	2R:5728454-5733573	3113	EAA00820.5	1281656		34.6853		14.4623		45.0603		22.5799
AGAP001513-RA	2R:5735735-5739949	1959	EAA00830.5	1281655		5.98889		16.2401		7.48277		8.64404
AGAP001514-RA	2R:5742047-5744240	2118	EDO63245.1	5667555		21.4151		7.04351		11.922		13.9585
AGAP001515-RA	2R:5746470-5758351	1164	EAA00869.5	1281654		8.3196		2.30249		8.13711		5.54984
AGAP001515-RB	2R:5746500-5749459	1728	EAA00831.4	1281653		0		0		3.52638		0
AGAP001518-RA	2R:5770468-5777527	5184	EAA00837.5	1281652		38.2363		58.2562		21.6408		31.9597
AGAP001519-RA	2R:5778064-5785959	6726	EAA01322.4	1281651		23.6935		15.6276		12.7131		16.8541
AGAP001520-RA	2R:5789030-5807681	2093	EAA01707.5	1281648		0.790857		0		3.24333		0
AGAP001520-RB	2R:5789030-5811072	2689	EAA01713.5	1281647		4.73428		0		10.2603		1.72972
AGAP001521-RA	2R:5826875-5828938	1808	EAA01714.4	1281646		15.5937		15.9871		12.8866		16.1969
AGAP001522-RA	2R:5830072-5831722	1496	N/A	1281645		4.9746		22.6516		3.88582		5.53004
AGAP001523-RA	2R:5832761-5838593	5285	EAL38577.4	1281644		47.291		66.9793		47.5722		60.5882
AGAP001524-RA	2R:5839348-5840548	1200	EAL38576.2	3290485		3.50422		9.12957		4.2261		1.85639
AGAP001525-RA	2R:5843401-5845206	1679	EAA00844.6	1281642		8.99598		14.7482		7.09691		12.3976
AGAP001526-RA	2R:5845640-5847526	1729	EAU75679.3	4576821		20.503		38.5499		13.134		22.1119
AGAP001527-RA	2R:5848234-5855575	6844	EAA01808.4	1281639		14.3749		11.1264		12.7981		9.98854
AGAP001528-RA	2R:5856009-5856568	495	EAA00839.5	1281638		38.3355		0		9.35762		33.1122
AGAP001529-RA	2R:5859972-5861278	989	EAA00860.5	1281637		25.1557		15.5529		13.0804		9.31008
AGAP001530-RA	2R:5861229-5862376	1053	EDO63244.2	5667536		0		17.6109		3.23909		4.63691
AGAP001531-RA	2R:5882627-5884607	1833	EAA01304.4	1281636		0.150864		0		0.128287		0
AGAP001533-RA	2R:5920730-5925849	4125	EAU75676.1	4576818		15.127		14.4089		13.7351		17.8387
AGAP001534-RA	2R:5936130-5939052	2784	EAU75677.1	4576818		0		0		0.273293		0
AGAP001535-RA	2R:5939939-5955493	11108	EAA00855.3	1281632		8.81034		8.58672		10.9909		2.13653
AGAP001536-RA	2R:6024207-6034371	2679	EAL38574.4	1281631		17.4193		2.77659		32.5704		7.23139
AGAP001537-RA	2R:6040317-6043193	2733	EGK97545.1	1281629		0.220392		0		0.120164		0
AGAP001538-RA	2R:6043587-6045022	1235	EGK97545.1	1281629		9.16636		0		6.60325		4.81117
AGAP001539-RA	2R:6045546-6047524	1430	EGK97545.1	1281629		9.05843		4.15946		6.68107		6.91631
AGAP001541-RA	2R:6049754-6051861	1452	EAA01810.5	1281627		1.35808		0		3.79949		0
AGAP001542-RA	2R:6057240-6059432	2037	EAA00833.5	1281626		1.41366		0		1.57892		0
AGAP001543-RA	2R:6076048-6076932	730	EDO63243.1	5667539		1.10527		0		1.96449		24.594
AGAP001544-RA	2R:6086235-6090156	1832	EAA00815.5	1281623		1.65383		0		1.32565		0
AGAP001544-RB	2R:6086235-6088299	1832	EAA00846.4	1281621		1.48947		0		0		0
AGAP001545-RA	2R:6090679-6091626	862	EAA01294.5	1281616		528.12		760.236		406.827		700.951
AGAP001546-RA	2R:6091796-6094114	2064	EAA01816.5	1281615		2.3685		0		16.0843		1.87799
AGAP001548-RA	2R:6095853-6097189	868	CAD27923.1	1281611		70.3428		28.2535		100.949		72.2054
AGAP001548-RB	2R:6095853-6097314	967	N/A	1281610		14.4965		0		17.4541		11.9732
AGAP001548-RC	2R:6095853-6097278	919	CAD27925.1	1281609		0		0		0		0
AGAP001549-RA	2R:6099433-6102777	2961	CAD27926.1	1281608		24.6441		16.3307		20.2366		20.5419
AGAP001550-RA	2R:6104361-6108403	2231	EAA01299.2	1281607		0.994282		0		4.97737		0.950577
AGAP001551-RA	2R:6108728-6126244	1500	EAA01366.2	1281606		9.8411		4.67347		11.1764		5.43157
AGAP001552-RA	2R:6114599-6116024	1353	CAD27929.1	1281605		11.1565		4.8846		25.1616		2.81059
AGAP001553-RA	2R:6124168-6125181	954	EAA01236.4	1281604		0.871281		0		0.410029		2.11817
AGAP001554-RA	2R:6128527-6130602	1872	EAA00898.4	1281603		0		0		0.202236		0
AGAP001555-RA	2R:6146691-6148924	2017	CAD27932.1	1281602		10.5345		8.91384		6.75012		6.01195
AGAP001557-RA	2R:6186489-6193122	3384	EAA43164.1	1281601		18.9885		8.21589		25.4863		10.1458
AGAP001559-RA	2R:6237595-6241453	3603	EGK97532.1	1281600		22.9972		35.8943		19.4985		26.284
AGAP001560-RA	2R:6255961-6256978	1017	EAA00953.3	1281599		0		0		0		0
AGAP001561-RB	2R:6265271-6268016	1455	EAA43162.2	1281598		0.839029		5.79972		0.374005		0
AGAP001562-RA	2R:6270228-6274416	2088	EAL38571.2	1281597		2.52041		0		2.44102		2.80742
AGAP001563-RA	2R:6276430-6280676	1994	EAA43161.1	1281596		43.9883		25.2555		28.3526		47.5868
AGAP001564-RA	2R:6286885-6299463	3120	EAA00895.5	1281595		27.2509		15.0302		25.5922		15.9232
AGAP001565-RA	2R:6303900-6305412	1264	EAA43160.1	1281594		27.049		68.4643		25.7328		26.0637
AGAP001566-RA	2R:6307925-6324138	10249	CAD27479.1	1281593		2.57303		6.39892		1.9147		5.65338
AGAP001566-RB	2R:6307925-6324138	10441	EAA43158.5	1281592		2.59375		0		1.73495		0
AGAP001568-RA	2R:6327149-6329082	1848	EGK97531.1	1281591		0.677748		0		1.03034		0
AGAP001569-RA	2R:6333431-6336084	1160	EAU75671.2	4577455		433.674		0		588.816		65.4349
AGAP001569-RB	2R:6333431-6336084	1022	EAA01290.5	1281589		0		252.515		0		12.7884
AGAP001570-RA	2R:6347414-6353991	2809	EAA00983	1281588		2.89204		2.33793		4.39504		0
AGAP001572-RA	2R:6356276-6356531	255	EAA01224.2	1281587		0		0		11.8967		0
AGAP001573-RA	2R:6360322-6361802	833	EAA01224.2	1281587		3.72686		19.9707		12.2769		2.46131
AGAP001576-RA	2R:6390839-6392701	408	EAA01224.2	1281587		0		0		0.968505		0
AGAP001577-RA	2R:6374967-6432123	3262	EAA01224.2	1281587		6.29863		0.69476		6.10787		1.71137
AGAP001578-RA	2R:6417207-6424101	690	EAA00904.3	1281586		0.158248		0		0.457154		0
AGAP001579-RA	2R:6427901-6428162	261	EAA43151.2	3290488		0		0		0		0
AGAP001580-RA	2R:6430093-6432123	255	EAU78018.1	4397627		0		165.213		0		0
AGAP001581-RA	2R:6447643-6451539	2301	EAA43149	1281584		0		0		0.424802		0
AGAP001581-RB	2R:6447643-6451539	1032	EGK97527.1	1281583		0		0		0.994879		0
AGAP001583-RA	2R:6464425-6477495	5169	CAD27762.1	1281582		4.80879		3.03475		5.84421		2.50225
AGAP001584-RA	2R:6478871-6479529	658	EAA00906.6	1281581		83.7882		63.9407		66.5983		111.292
AGAP001585-RA	2R:6480981-6482286	933	EGK97526.1	1281581		7.60321		52.7293		4.12408		0
AGAP001585-RB	2R:6479881-6482286	1006	EAA01371.4	1281580		10.1186		0		4.48011		0
AGAP001585-RC	2R:6479829-6482286	935	CAD27765.1	1281576		28.4579		0		15.2211		62.4345
AGAP001585-RD	2R:6480040-6482286	983	EAA01351.5	1281578		0		0		7.24663		0
AGAP001586-RA	2R:6483107-6485265	1618	EAA43146.1	1281577		11.0756		17.2438		11.4188		17.2031
AGAP001587-RA	2R:6485731-6489508	2960	EAA01281.5	5667484		141.505		140.603		234.117		153.594
AGAP001588-RA	2R:6491876-6495408	2659	EGK97525.1	5667484		2.1277		0		7.67689		3.03709
AGAP001589-RA	2R:6496846-6498319	1215	EAA43144.2	1281575		21.2674		15.4186		8.52464		1.57754
AGAP001590-RA	2R:6500796-6508125	3920	EAA43143.1	1281574		0		0		0		0
AGAP001590-RB	2R:6503044-6508125	3542	EAA00979.2	1281573		0.533195		0		2.27602		3.26286
AGAP001591-RA	2R:6519173-6525698	5691	CAD29633.1	3290489		0.0951813		0		0.152521		0
AGAP001593-RA	2R:6555149-6556426	960	EAA00910.5	1281570		0		0		0.392495		0
AGAP001594-RA	2R:6556958-6559112	1440	CAD29637.1	1281569		2.03173		3.86751		1.51222		0
AGAP001595-RA	2R:6560221-6560992	389	EAA01278.5	1281566		2553.96		4860.05		3564.12		5737.16
AGAP001596-RA	2R:6562275-6563519	837	EAL38569.4	1281563		0		0		0.150154		0
AGAP001597-RA	2R:6567816-6573729	1689	EAU75666.3	4577422		41.3624		21.5747		66.5523		0
AGAP001597-RB	2R:6567816-6580077	1851	EAA00918.3	1281561		19.2356		0		55.4714		20.3258
AGAP001598-RA	2R:6581886-6585340	774	EAA00892.4	1281560		0.172918		0		2.36212		0
AGAP001599-RA	2R:6621959-6630139	627	EAA00952.6	1281559		2.13263		12.3133		8.57479		0
AGAP001600-RA	2R:6631783-6633758	1892	EDO63241.2	5667482		10.6292		8.63262		10.8657		16.427
AGAP001601-RA	2R:6634516-6636560	2044	EAA01020.6	1281558		0.567142		1.77836		2.18595		2.24495
AGAP001602-RA	2R:6641934-6644418	1728	EAU75665.1	4577419		23.8812		24.6305		18.1551		43.3952
AGAP001603-RA	2R:6644505-6645923	1142	EDO63240.2	1281557		30.9438		32.1017		18.7561		36.8536
AGAP001604-RA	2R:6668521-6679508	6260	EDO63240.2	1281557		9.54306		3.59873		9.77144		2.79076
AGAP001606-RA	2R:6683333-6688184	4414	EAA00890.4	1281555		13.6515		12.4422		12.8093		5.21014
AGAP001608-RA	2R:6690021-6755015	5088	EAA01005.1	1281554		26.4206		24.9053		32.1008		23.1243
AGAP001609-RA	2R:6777109-6796100	1920	EGK97524.1	1281553		47.0986		37.0705		48.2019		22.3663
AGAP001610-RA	2R:6804959-6809210	1249	EGK97524.1	1281553		20.1462		28.1883		5.613		2.60226
AGAP001611-RA	2R:6810855-6812376	1149	EAA00945.3	1281552		10.1726		0		11.155		18.7447
AGAP001612-RA	2R:6812664-6815482	2746	EAA00894.5	1281551		26.7436		12.0214		19.4771		25.3674
AGAP001613-RA	2R:6816113-6818154	1665	EAA01285.5	1281550		52.9993		25.4328		31.0075		33.6174
AGAP001614-RA	2R:6818633-6820463	1830	EAA00981.5	1281547		0.80803		0		0.933476		0.928976
AGAP001615-RA	2R:6821133-6824818	3460	EAA01297.5	1281546		13.2509		7.85239		7.77439		5.66869
AGAP001616-RA	2R:6826008-6826714	706	EAA00996.3	1281545		263.484		184.233		202.563		155.014
AGAP001617-RA	2R:6827827-6831707	787	EAL38567.4	3290491		51.6622		48.4285		49.1828		5.77214
AGAP001617-RB	2R:6827827-6828938	793	EAA00925.5	1281543		15.8597		6.49643		8.63493		5.64199
AGAP001618-RA	2R:6838327-6847245	1548	N/A	1281542		20.8699		6.35002		19.2864		3.72085
AGAP001619-RA	2R:6860511-6875955	1302	EAA00980.5	1281540		7.4225		12.5532		10.8017		5.50551
AGAP001620-RA	2R:6966594-6967435	778	EAA00978.5	1281539		0.446412		0		0.573729		0
AGAP001621-RA	2R:6967707-6969761	1246	EAA00967.5	1281535		46.5839		43.7853		51.04		56.9406
AGAP001621-RB	2R:6967719-6969761	1304	EAA00973.4	1281537		0		0		0		0
AGAP001622-RA	2R:6972958-6975072	1369	EAA00970.4	1281536		340.952		181.143		539.843		100.508
AGAP001623-RA	2R:6975667-6979509	3468	EAL38564.4	3290493		0.342412		0		0.389539		0
AGAP001624-RA	2R:6980724-6984171	1821	EAA01345.6	1281534		42.8326		50.6832		34.1306		68.8148
AGAP001625-RA	2R:7002511-7006196	1587	EGK97521.1	1281533		0.148552		13.3755		1.16506		0
AGAP001626-RA	2R:7006336-7007117	707	EGK97521.1	1281533		0		0		0		0
AGAP001627-RA	2R:7012406-7020397	3336	EAA01376.5	1281532		1.09729		1.24414		4.00802		0.526781
AGAP001628-RA	2R:7020546-7021910	1153	EAA01376.5	1281532		0		0		0.562692		0
AGAP001629-RA	2R:7023981-7025193	1018	EAU75662.3	4577377		38.6254		27.9127		13.4895		12.3091
AGAP001630-RA	2R:7025242-7026261	1019	EAA00939.3	1281529		279.047		328.303		300.13		328.788
AGAP001631-RA	2R:7034302-7038826	1650	EAA00937.4	1281528		0.374487		0		0.477299		0
AGAP001632-RA	2R:7049725-7056168	3321	EGK97519.1	1281528		15.4965		3.97251		13.8887		15.1094
AGAP001633-RA	2R:7152913-7188656	24848	EAA43136.5	1281527		46.7724		9.49994		76.6075		4.58919
AGAP001634-RA	2R:7195471-7197583	1965	EAA01325.4	1281526		202.082		191.179		412.046		310.615
AGAP001635-RA	2R:7210600-7212596	1857	EAU75661.1	4577376		12.7486		43.2669		145.329		41.3262
AGAP001636-RA	2R:7217529-7220383	2579	CAO83324.1	1281525		0.536342		0		0.532793		1.45461
AGAP001637-RA	2R:7222873-7228820	1065	EAA00933.5	1281524		41.6324		13.8218		27.7903		47.5788
AGAP001638-RA	2R:7235284-7238573	2364	EAA00932.3	1281523		27.9027		12.927		19.6034		14.7678
AGAP001638-RB	2R:7235284-7238234	2025	EAA00931.2	1281522		33.7632		108.746		27.4927		47.4147
AGAP001639-RA	2R:7248303-7250002	929	EAA00922.5	1281521		49.4462		38.4013		50.6953		42.2747
AGAP001639-RB	2R:7248222-7250002	1022	EAA00921.4	1281520		0		0		0		0
AGAP001640-RA	2R:7252699-7256453	3249	EAA00921.4	1281520		12.7123		24.0095		7.36865		12.7259
AGAP001643-RA	2R:7256644-7261443	3827	EAA00919	1281519		16.4424		10.056		12.3853		15.0018
AGAP001644-RA	2R:7262510-7265846	1136	EAA01360.3	1281518		23.5353		57.3523		26.8953		35.9861
AGAP001644-RB	2R:7262510-7265772	1368	EAA01632.5	1281517		3.71543		0		5.97546		4.08664
AGAP001645-RA	2R:7266757-7271844	1866	EAA01337.5	1281514		104.067		169.632		89.153		137.724
AGAP001646-RA	2R:7273677-7276023	2016	EAA01385.4	1281513		49.4756		37.9185		46.955		37.4075
AGAP001647-RA	2R:7276442-7277024	510	EAA01338.5	1281512		2.88803		8.17536		5.31485		18.0224
AGAP001648-RA	2R:7278771-7280475	1577	EAA01367.6	1281510		97.2252		141.639		23.6924		92.7239
AGAP001649-RA	2R:7281481-7283417	1802	EAA01365.5	1281509		24.6407		23.9444		11.5982		18.2978
AGAP001650-RA	2R:7304075-7309565	2413	EDO63239.2	5667695		61.1526		57.355		45.2515		48.609
AGAP001651-RA	2R:7308970-7310674	1369	EAL38559.1	3290497		55.6214		69.1212		55.0651		87.0012
AGAP001652-RA	2R:7310995-7317770	2297	EAA01340.3	3290498		140.567		176.449		106.875		161.929
AGAP001653-RA	2R:7320003-7323349	2921	AAA93473	3290499		178.578		224.856		162.156		227.411
AGAP001653-RB	2R:7320003-7323349	3012	EAA01340.3	3290498		0		0		0		0
AGAP001654-RA	2R:7323742-7325012	1057	EAU75650.1	4577352		26.1655		35.2092		14.8952		31.8403
AGAP001655-RA	2R:7325153-7326467	1244	EAA01383.2	1281505		7.11766		5.50947		6.63719		8.78549
AGAP001656-RA	2R:7326476-7327395	853	EAA43132.4	1281504		20.6285		14.9765		11.5023		19.589
AGAP001657-RA	2R:7534948-7537087	2139	EAA01374.4	1281503		0		0		0.0270043		0
AGAP001658-RA	2R:7538950-7549751	1300	EAA01375.5	1281502		1.31048		0		1.89824		0
AGAP001659-RA	2R:7552173-7554309	2136	EAU75647.3	4577272		0		0		0.0600162		0
AGAP001660-RA	2R:7568321-7607358	14607	EAA01217.6	1281499		0.127889		0.384515		0.152196		0.118968
AGAP001661-RA	2R:7607830-7609198	1192	EDO63237.2	5667691		44.7942		47.8682		50.9536		53.6699
AGAP001662-RA	2R:7610593-7623254	8373	CAJ14142.1	1281498		2.0308		0.611163		1.20233		0
AGAP001664-RA	2R:7639416-7640126	615	CAJ14144.1	1281497		0		0		0		0
AGAP001665-RA	2R:7642570-7643437	776	CAJ14143.1	1281497		0		0		0		0
AGAP001666-RA	2R:7645434-7646297	773	EGK97515.1	1281497		0		0		0.472866		0
AGAP001667-RA	2R:7648890-7649756	776	CAJ14145.1	1281495		0.70965		0		0		0
AGAP001668-RA	2R:7651640-7652462	741	EGK97514.1	1281495		0		0		0.358328		0
AGAP001669-RA	2R:7656372-7657277	828	EAL38554.2	3290501		0		0		0.43255		0
AGAP001670-RA	2R:7680932-7683252	2239	EGK97512.1	3290501		8.19055		12.6343		3.57488		6.24823
AGAP001671-RA	2R:7740983-7742423	1440	CAJ14147.1	4577271		4.64746		0		3.6943		2.23266
AGAP001672-RA	2R:7770070-7787763	13659	CAJ14148.1	1281494		1.67852		3.46633		1.39335		1.47252
AGAP001673-RA	2R:7824100-7828224	3540	CAJ14149.1	3290502		58.4651		81.8982		32.2962		41.0377
AGAP001674-RA	2R:7842505-7873403	2622	EAU75645.3	4577273		15.1749		10.6657		15.0389		11.6058
AGAP001675-RA	2R:7856090-7857657	1427	EGK97511.1	4577273		0.189612		0		0.159745		0
AGAP001676-RA	2R:8001904-8003591	1499	CAJ14151.1	1281493		3.36981		10.2875		8.8355		0
AGAP001677-RA	2R:8052303-8056990	2042	EAU75643.3	4577275		82.042		113.233		103.161		66.2628
AGAP001677-RB	2R:8052303-8054191	959	EAA00900.3	1281490		0		13.0581		0		0
AGAP001677-RC	2R:8052303-8056990	2105	EAA00816.5	1281489		13.6108		0		0		37.0451
[truncated: 13,457 more rows]
